# Supplementary material for: Research on the impact of China’s reform to delegate power, streamline administration, and optimize government services on the technology innovation efficiency of the pharmaceutical manufacturing industry
Source: Front Public Health. 2024 Jan 26;12:1325298. doi: 10.3389/fpubh.2024.1325298 (PMC10853378; doi:10.3389/fpubh.2024.1325298)
Supplement: Supplementary file 1 [file Table_1.XLSX]

## Sheet: 1.0 
Period	DMU	Subsidy	Material	Account	Intelligence	Patent	Sales	Project
2018	Beijing	13894.9	384112	168656	7261	2449	2.58107e+06	1632
2018	Tianjin	3462.5	133371	298167	5497	2486	1.47294e+06	779
2018	Hebei	11001.5	231719	50424.3	7293	1595	2.71463e+06	810
2018	Shanxi	745.6	47084.3	28059.4	2750	345	704400	406
2018	Neimenggu	897.4	27162.3	12921.6	1035	185	234751	182
2018	Liaoning	2223.6	76998.3	3629.39	3268	654	834967	527
2018	Jilin	7219.7	127638	29896.8	3412	831	1.15093e+06	641
2018	Heilongjiang	815.1	44960.8	19898.1	2431	657	237918	709
2018	Shanghai	8905.1	328337	94348.1	5875	1684	2.71268e+06	1148
2018	Jiangsu	18480.2	1.27069e+06	121875	21550	5469	1.04383e+07	3370
2018	Zhejiang	16147.9	444650	60574.7	17838	3288	6.09638e+06	3177
2018	Anhui	10013.8	231945	23260.5	6510	1914	3130361	1517
2018	Fujian	4147.1	79061.3	25694.2	3159	782	632369	771
2018	Jiangxi	2965.3	179528	39445.2	5051	1200	1.52956e+06	1140
2018	Shandong	34048.6	854590	64394.1	26512	5780	8.40136e+06	3800
2018	Henan	5106.6	234109	39554.2	8660	1179	1.8449e+06	1100
2018	Hubei	8064	366892	34271.6	10609	1403	3.32894e+06	1379
2018	Hunan	5672.7	180105	49236.2	6634	1318	2.41456e+06	809
2018	Guangdong	35802.4	527016	75785.3	13823	4457	5.74596e+06	2932
2018	Guangxi	2189.4	17170.2	22411.4	1237	482	474546	190
2018	Hainan	634.1	48382.7	72857.1	1834	555	233930	434
2018	Chongqing	9315.4	112530	146316	4682	937	2.19305e+06	800
2018	Sichuan	13279.2	279076	42952.8	8740	3070	2.0705e+06	1692
2018	Guizhou	3172.3	63897.2	16189.6	2154	825	819147	351
2018	Yunnan	3642.7	69668.2	18271.4	2764	924	568188	559
2018	Shaanxi	2384.9	94783.8	34008	2465	663	519315	412
2018	Gansu	1144.8	35224.4	48121.8	1466	208	262354	158
2018	Qinghai	20	3045.7	19843.2	162	105	1029.2	27
2018	Ningxia	1653.8	11842.2	6725.65	489	146	162029	101
2018	Xinjiang	1081.5	12307.2	26213.6	515	108	159243	105
2019	Beijing	12657	478550	127825	6643	2604	2963093	1669
2019	Tianjin	10091	130579	18529.5	3970	2040	1555398	787
2019	Hebei	33105	181172	19904.3	4389	1460	2774526	919
2019	Shanxi	1869	52862	23797	2412	434	754650	533
2019	Neimenggu	410	21327	9513.38	682	254	199860	178
2019	Liaoning	3837	96635	4553.85	2816	672	968187	644
2019	Jilin	3694	151476	13085.7	2913	909	1253429	818
2019	Heilongjiang	954	45511	19231.2	2174	580	264830	783
2019	Shanghai	9060	425758	67810.7	5510	1917	2671695	1279
2019	Jiangsu	25904	1588485	117071	24118	6243	10526941	3948
2019	Zhejiang	35236	562472	60334	18321	3700	6822406	3770
2019	Anhui	14008	221607	19282.1	7124	1782	3013854	1430
2019	Fujian	2850	104077	19310.9	3357	938	752064	841
2019	Jiangxi	4271	185964	21764.2	6393	1153	1969391	1357
2019	Shandong	47049	802234	55042.5	20193	5306	8891329	3902
2019	Henan	8278	240634	31142.8	9084	1464	1979576	1188
2019	Hubei	9664	316809	24867.2	9805	1653	3860736	1494
2019	Hunan	4632	208502	16361.9	6209	1340	2311071	1164
2019	Guangdong	26160	593051	59101.1	14274	5244	5265919	3477
2019	Guangxi	4471	28087	19450.4	1232	500	585484	254
2019	Hainan	2056	59156	12597.9	1109	662	81600	521
2019	Chongqing	7878	140472	57280.1	4032	1258	2285607	881
2019	Sichuan	11220	421429	37396	8616	2724	2432348	2397
2019	Guizhou	3238	58286	10806.8	2740	931	612070	381
2019	Yunnan	4791	63434	14048.4	2726	850	399388	552
2019	Shaanxi	1365	73377	25281.9	2930	707	1195369	419
2019	Gansu	2629	34996	18372.8	1315	250	85023	163
2019	Qinghai	157	6311	13474.6	301	88	6180	54
2019	Ningxia	810	12825	17060.3	681	82	96748	112
2019	Xinjiang	400	15287	10281.3	455	91	155832	155
2020	Beijing	20921.9	549498	79767.6	6567	2893	3324913	1973
2020	Tianjin	3365.2	193835	24813.8	5131	2225	1.68207e+06	1045
2020	Hebei	5946.6	229956	20178.8	4911	1730	3.47734e+06	1144
2020	Shanxi	859.1	64693.3	24616.9	2048	533	964953	649
2020	Neimenggu	436.6	41236.1	9364.88	1295	297	242241	254
2020	Liaoning	2485.8	107264	7879.28	2733	841	967787	601
2020	Jilin	3322.7	143223	10751	3161	958	1.28736e+06	789
2020	Heilongjiang	911	45230	10276.4	1436	718	338471	785
2020	Shanghai	7133.7	481236	62353.9	5604	1900	1.49756e+06	1371
2020	Jiangsu	18197.3	1.84951e+06	124719	25243	7515	1.6813e+07	4719
2020	Zhejiang	13261.3	736090	80733.4	19241	4384	7.59152e+06	4385
2020	Anhui	12940.1	266831	19149.8	7488	2297	3.59091e+06	1647
2020	Fujian	5779.8	148370	16329.8	3299	1180	1.01934e+06	987
2020	Jiangxi	3042.2	205810	25844	6577	1420	2.36455e+06	1571
2020	Shandong	27945.8	948989	54524.3	22981	6197	9601272	4692
2020	Henan	7038.3	265319	37564.8	9256	1837	2.33466e+06	1362
2020	Hubei	2512.6	511291	26225.7	10700	2100	3.75032e+06	1861
2020	Hunan	5219.1	243369	18391.5	6332	1647	2.92933e+06	1397
2020	Guangdong	24984.3	786950	61625.7	14878	6070	5.70079e+06	4103
2020	Guangxi	1385.7	29714	19580.3	1052	619	241239	304
2020	Hainan	570.1	69926.7	13717.7	1006	734	142178	575
2020	Chongqing	6898	159155	44988.2	4131	1066	2.49695e+06	969
2020	Sichuan	15114.3	462726	41642.7	9868	3963	2.61571e+06	2787
2020	Guizhou	1645.9	66042.6	12278.2	2799	927	618922	437
2020	Yunnan	2291.7	71428.6	15574.9	2259	983	436488	600
2020	Shaanxi	838.9	87845.7	31922.4	2696	1024	723976	577
2020	Gansu	530.8	31931.8	14074	1347	250	93781.9	154
2020	Qinghai	152.7	3416.3	7106.11	190	116	8818.3	53
2020	Ningxia	519.4	14966.5	6048.79	611	146	94215.5	138
2020	Xinjiang	517.6	11767.3	10405.1	361	129	30439.5	182
