# Supplementary material for: Research on the impact of China’s reform to delegate power, streamline administration, and optimize government services on the technology innovation efficiency of the pharmaceutical manufacturing industry
Source: Front Public Health. 2024 Jan 26;12:1325298. doi: 10.3389/fpubh.2024.1325298 (PMC10853378; doi:10.3389/fpubh.2024.1325298)
Supplement: Supplementary file 2 [file Table_2.XLSX]

## Sheet: 相关性表
correlation
		Subsidy	Material	Account	Intelligence
Patent	Pearson's	.824**	.927**	.508**	.939**
	Sig. (twin-tailed)	1.79552e-23	3.82509e-39	3.22544e-07	1.31351e-42
	number	90	90	90	90
Sales	Pearson's	.759**	.957**	.460**	.947**
	Sig. (twin-tailed)	4.10421e-18	5.24079e-49	5.1984e-06	4.0886e-45
	number	90	90	90	90
project	Pearson's	.820**	.895**	.423**	.956**
	Sig. (twin-tailed)	4.85667e-23	1.51016e-32	3.28773e-05	1.48088e-48
	number	90	90	90	90
Note: 1) Obtained by SPSS26 software processing 2) *** indicates significant at the 1% level
