# Supplementary material for: Research on the impact of China’s reform to delegate power, streamline administration, and optimize government services on the technology innovation efficiency of the pharmaceutical manufacturing industry
Source: Front Public Health. 2024 Jan 26;12:1325298. doi: 10.3389/fpubh.2024.1325298 (PMC10853378; doi:10.3389/fpubh.2024.1325298)
Supplement: Supplementary file 3 [file Table_3.XLSX]

## Sheet: Sheet1
Period	DMU	Input slack-Subsidy	Input slack-Material	Input slack-Account	Input slack-Intelligence	output slack-Patent	output slack-Sales	output slack-project	TE	PE	SE	Pay-for-Scale Analysis
2018	Beijing	162.317	0	100829	0	0	0	0	0.699819	0.794688	0.880621	DRS
2018	Tianjin	0	0	0	0	0	0	0	0.984101	1	0.984101	DRS
2018	Hebei	1056	0	0	1157.8	0	0	173.314	0.711879	0.77289	0.921061	DRS
2018	Shanxi	0	0	4449.14	1090.91	90.1596	0	0	0.970801	0.986911	0.983676	IRS
2018	Nei Mongol	0	0	0	124.71	86.8396	0	0	0.571244	0.698716	0.817562	IRS
2018	Liaoning	0	0	0	0	0	0	0	1	1	1	CRS
2018	Jilin	1231.91	0	2008.43	0	0	0	0	0.62409	0.624658	0.99909	IRS
2018	Heilongjiang	0	0	8501.76	1121.16	18.8601	56030.1	0	0.992573	0.996056	0.996503	DRS
2018	Shanghai	0	8010.07	44004.4	0	0	0	0	0.721204	0.736654	0.979026	DRS
2018	Jiangsu	0	0	0	0	0	0	269.025	0.763012	0.865131	0.881961	DRS
2018	Zhejiang	0	0	0	0	0	0	0	0.978384	1	0.978384	DRS
2018	Anhui	0	0	0	0	0	0	0	0.975435	1	0.975435	DRS
2018	Fujian	1026.63	0	0	185.22	0	0	0	0.694674	0.724758	0.958492	DRS
2018	Jiangxi	0	0	579.34	0	0	0	0	0.71539	0.788992	0.906713	DRS
2018	Shandong	1654.22	0	6951.23	5524.97	0	0	432.489	0.756094	0.9736	0.776596	DRS
2018	Henan	0	0	0	1124.54	0	0	0	0.578788	0.606475	0.954348	DRS
2018	Hubei	0	0	0	1192.55	348.763	0	0	0.667247	0.676832	0.985838	DRS
2018	Hunan	0	0	7553.29	1932.5	0	0	7.877	0.811302	0.858052	0.945516	DRS
2018	Guangdong	0	0	0	0	0	0	0	0.793338	1	0.793338	DRS
2018	Guangxi	0	0	0	0	0	0	0	1	1	1	CRS
2018	Hainan	0	0	41948.8	328.753	0	50335.5	0	0.753622	0.837917	0.899399	DRS
2018	Chongqing	0	0	0	0	0	0	0	0.967038	1	0.967038	DRS
2018	Sichuan	0	0	0	0	0	0	0	0.765272	1	0.765272	DRS
2018	Guizhou	0	0	0	0	0	0	108.405	0.935287	0.94209	0.992779	IRS
2018	Yunnan	0	0	0	305.506	0	0	47.0575	0.796547	0.798022	0.998151	DRS
2018	Shaanxi	0	0	0	0	0	0	74.7672	0.547645	0.549007	0.99752	DRS
2018	Gansu	0	0	1959.42	0	42.3595	0	8.10345	0.454148	0.480614	0.944932	IRS
2018	Qinghai	0	0	0	0	0	0	0	1	1	1	CRS
2018	Ningxia	0	0	0	0	0	0	0	0.780346	1	0.780346	IRS
2018	Xinjiang	0	0	13186.6	0	99.891	0	0	0.748145	0.873919	0.85608	IRS
2019	Beijing	0	103091	82397.2	0	0	0	0	0.836424	0.93148	0.897951	DRS
2019	Tianjin	0	0	0	0	0	0	0	1	1	1	CRS
2019	Hebei	0	0	0	0	0	0	0	1	1	1	CRS
2019	Shanxi	196.87	0	0	386.413	141.866	0	0	0.92407	0.928513	0.995216	DRS
2019	Nei Mongol	0	0	0	0	0	0	15.7739	0.888006	0.955627	0.929239	IRS
2019	Liaoning	0	0	0	0	0	0	0	1	1	1	CRS
2019	Jilin	429.245	31853.5	0	0	31.4712	0	0	0.867478	0.876962	0.989185	IRS
2019	Heilongjiang	36.7867	0	8796.42	722.524	136.355	72740.4	0	0.991294	0.991315	0.999978	CRS
2019	Shanghai	0	106357	30061.6	0	0	0	0	0.814302	0.859425	0.947496	DRS
2019	Jiangsu	3.75995	0	2823.23	0	0	0	24.1053	0.686033	0.765434	0.896268	DRS
2019	Zhejiang	0	0	0	0	0	0	0	0.906225	1	0.906225	DRS
2019	Anhui	0	0	0	0	0	0	0	0.996787	1	0.996787	DRS
2019	Fujian	0	0	0	244.055	0	0	0	0.682247	0.698482	0.976756	DRS
2019	Jiangxi	0	0	0	680.393	211.968	0	0	0.874014	0.922645	0.947292	DRS
2019	Shandong	0	0	0	0	0	0	0	0.87181	1	0.87181	DRS
2019	Henan	0	0	0	1072.01	0	0	0	0.618556	0.635389	0.973508	DRS
2019	Hubei	0	0	0	2070.36	468.412	0	0	0.861209	0.897187	0.959898	DRS
2019	Hunan	0	0	0	528.356	36.0766	0	0	0.918132	0.919963	0.99801	DRS
2019	Guangdong	0	0	0	0	0	0	0	0.892549	1	0.892549	DRS
2019	Guangxi	0	0	0	0	0	0	0	1	1	1	CRS
2019	Hainan	999.928	1631.07	0	0	0	130794	0	0.933074	0.947012	0.985282	IRS
2019	Chongqing	0	0	0	0	0	0	0	0.971753	1	0.971753	DRS
2019	Sichuan	0	19906.7	0	0	332.083	729932	0	0.813878	0.979699	0.830743	DRS
2019	Guizhou	0	0	0	0	0	0	0	1	1	1	CRS
2019	Yunnan	1045.23	0	0	589.361	0	136712	0	0.825975	0.828201	0.997312	IRS
2019	Shaanxi	0	0	0	0	0	0	0	1	1	1	CRS
2019	Gansu	685.832	0	0	0	0	20211.4	46.7262	0.369457	0.411755	0.897273	IRS
2019	Qinghai	0	639.18	0	42.0416	34.4676	2587.5	0	0.562883	0.787316	0.71494	IRS
2019	Ningxia	0	0	762.263	0	118.996	0	0	0.563057	0.604727	0.931092	IRS
2019	Xinjiang	0	0	0	0	0	0	0	0.84734	1	0.84734	IRS
2020	Beijing	0	0	0	0	0	0	0	0.944064	1	0.944064	DRS
2020	Tianjin	0	0	0	0	0	0	0	1	1	1	CRS
2020	Hebei	0	0	0	0	0	0	0	1	1	1	CRS
2020	Shanxi	0	0	0	0	0	0	0	1	1	1	CRS
2020	Nei Mongol	0	2630.16	0	270.15	6.78564	0	0	0.735771	0.904217	0.813711	IRS
2020	Liaoning	0	0	0	0	0	0	0	1	1	1	CRS
2020	Jilin	0	25956	0	0	0	0	0	0.938514	0.939552	0.998895	DRS
2020	Heilongjiang	0	0	0	0	0	0	0	1	1	1	CRS
2020	Shanghai	0	158326	25185	0	0	0	0	0.627605	0.768597	0.816559	DRS
2020	Jiangsu	0	0	0	0	0	0	0	1	1	1	CRS
2020	Zhejiang	0	0	0	0	0	0	0	0.866371	1	0.866371	DRS
2020	Anhui	0	0	0	0	0	0	0	1	1	1	CRS
2020	Fujian	1090.86	21758.9	0	0	0	0	0	0.838172	0.840037	0.99778	DRS
2020	Jiangxi	0	0	0	0	0	0	0	1	1	1	CRS
2020	Shandong	0	0	0	0	0	0	0	0.971741	1	0.971741	DRS
2020	Henan	0	0	0	673.217	0	0	0	0.673776	0.740988	0.909295	DRS
2020	Hubei	0	0	0	0	0	0	0	1	1	1	CRS
2020	Hunan	0	0	0	0	0	0	0	1	1	1	CRS
2020	Guangdong	0	0	0	0	0	0	0	0.996066	1	0.996066	DRS
2020	Guangxi	0	0	0	0	0	0	0	1	1	1	CRS
2020	Hainan	0	0	0	0	0	0	0	1	1	1	CRS
2020	Chongqing	0	0	0	0	0	0	0	0.984039	1	0.984039	DRS
2020	Sichuan	0	0	0	0	0	0	0	0.975532	1	0.975532	DRS
2020	Guizhou	0	0	0	0	0	0	0	1	1	1	CRS
2020	Yunnan	0	0	0	74.4361	0	139174	203.625	0.864671	0.921021	0.938818	DRS
2020	Shaanxi	0	0	0	0	0	0	0	1	1	1	CRS
2020	Gansu	0	1430.54	0	272.772	0	0	46.2041	0.516222	0.57131	0.903577	IRS
2020	Qinghai	0	0	0	0	0	0	0	1	1	1	CRS
2020	Ningxia	0	0	0	0	0	0	0	0.57907	1	0.57907	IRS
2020	Xinjiang	0	0	0	0	0	0	0	0.921037	1	0.921037	IRS
