# Supplementary material for: Research on the impact of China’s reform to delegate power, streamline administration, and optimize government services on the technology innovation efficiency of the pharmaceutical manufacturing industry
Source: Front Public Health. 2024 Jan 26;12:1325298. doi: 10.3389/fpubh.2024.1325298 (PMC10853378; doi:10.3389/fpubh.2024.1325298)
Supplement: Supplementary file 4 [file Table_4.XLSX]

## Sheet: Sheet2
Period	DMU	DMU	LOG10（E）	People's welfare	LOG10（G）	Industrial development	LOGe（I）	Economic level	LOGe（K）	Talent education
2018	1	Beijing	4.83244	67989.9	4.34524	22143	5.14678	140211	4.26373	18354
2018	2	Tianjin	4.63323	42976.3	4.12064	13202	5.08175	120711	3.2383	1731
2018	3	Hebei	4.51821	32977.2	4.45828	28726	4.67918	47772.2	2.64444	441
2018	4	Shanxi	4.49185	31034.8	4.05034	11229	4.65637	45328	2.62634	423
2018	5	Nei Mongol	4.58325	38304.7	4.09026	12310	4.83443	68302	2.32634	212
2018	6	Liaoning	4.5722	37341.9	4.06982	11744	4.76348	58007.5	3.30578	2022
2018	7	Jilin	4.4796	30171.9	4.32307	21041	4.74516	55610.9	3.26788	1853
2018	8	Heilongjiang	4.46525	29191.3	4.05953	11469	4.63623	43274.4	3.24674	1765
2018	9	Shanghai	4.83272	68033.6	4.31645	20723	5.13028	134982	3.74663	5580
2018	10	Jiangsu	4.67394	47200	4.82133	66272	5.06133	115168	3.6638	4611
2018	11	Zhejiang	4.74487	55574.3	4.65221	44896	4.99407	98643.4	3.33486	2162
2018	12	Anhui	4.53647	34393.1	4.31691	20745	4.67862	47711.7	3.20466	1602
2018	13	Fujian	4.6245	42121.3	3.84305	6967	4.95998	91197.2	2.96237	917
2018	14	Jiangxi	4.52917	33819.4	4.39329	24734	4.67609	47433.9	2.35025	224
2018	15	Shandong	4.59714	39549.4	4.89281	78128	4.88234	76267.3	3.19562	1569
2018	16	Henan	4.50344	31874.2	4.50435	31941	4.70029	50152.2	2.58883	388
2018	17	Hubei	4.53725	34454.6	4.54004	34677	4.82358	66615.7	3.63377	4303
2018	18	Hunan	4.56465	36698.3	4.23404	17141	4.72385	52948.6	3.20112	1589
2018	19	Guangdong	4.64681	44341	4.5226	33312	4.93657	86412	3.49415	3120
2018	20	Guangxi	4.51103	32436.1	3.78197	6053	4.61793	41489.2	2.39094	246
2018	21	Hainan	4.52308	33348.7	3.70018	5014	4.71563	51955.3	1.57978	38
2018	22	Chongqing	4.54269	34889.3	4.20003	15850	4.8191	65932.7	3.03862	1093
2018	23	Sichuan	4.52135	33215.9	4.41799	26181	4.68916	48883.2	3.35199	2249
2018	24	Guizhou	4.49958	31591.9	3.7502	5626	4.61536	41243.6	2.04139	110
2018	25	Yunnan	4.52489	33487.9	4.00471	10109	4.5698	37136.3	2.54654	352
2018	26	Shaanxi	4.5227	33319.3	4.13754	13726	4.80262	63477.5	3.4501	2819
2018	27	Gansu	4.4765	29957	3.71559	5195	4.49605	31336.1	2.80754	642
2018	28	Qinghai	4.49851	31514.5	2.9722	938	4.67842	47689.5	1.27875	19
2018	29	Ningxia	4.50373	31895.2	3.65002	4467	4.73315	54094.2	1.69897	50
2018	30	Xinjiang	4.51539	32763.5	3.93455	8601	4.69438	49474.7	2.35025	224
2019	1	Beijing	4.86834	73848.5	4.42645	26696	5.21543	164222	4.27075	18653
2019	2	Tianjin	4.66388	46118.9	4.14211	13871	4.95603	90370.6	3.23905	1734
2019	3	Hebei	4.55313	35737.7	4.45192	28309	4.66603	46347.9	2.6637	461
2019	4	Shanxi	4.52195	33262.4	4.054	11324	4.66014	45724	2.6637	461
2019	5	Nei Mongol	4.61047	40782.5	4.12956	13476	4.83156	67852.1	2.33846	218
2019	6	Liaoning	4.59963	39777.2	4.11641	13074	4.75733	57191	3.35025	2240
2019	7	Jilin	4.50919	32299.2	4.33066	21412	4.63824	43475	3.28735	1938
2019	8	Heilongjiang	4.49059	30944.6	4.02967	10707	4.5585	36182.8	3.28398	1923
2019	9	Shanghai	4.86697	73615.3	4.32083	20933	5.19667	157279	3.75982	5752
2019	10	Jiangsu	4.70805	51056.1	4.81733	65664	5.09204	123607	3.69679	4975
2019	11	Zhejiang	4.77947	60182.3	4.69662	49730	5.03191	107624	3.30578	2022
2019	12	Anhui	4.57449	37540	4.24276	17489	4.76712	58495.6	3.20656	1609
2019	13	Fujian	4.65916	45620.5	3.94295	8769	5.02995	107139	3.00817	1019
2019	14	Jiangxi	4.56284	36545.9	4.45802	28709	4.72562	53164	2.3784	239
2019	15	Shandong	4.62664	42329.2	4.88471	76685	4.84913	70652.6	3.2335	1712
2019	16	Henan	4.53404	34201	4.50542	32020	4.75119	56387.8	2.52504	335
2019	17	Hubei	4.5752	37601.4	4.51004	32362	4.88867	77386.5	3.59824	3965
2019	18	Hunan	4.60034	39841.9	4.22879	16935	4.75997	57540.3	3.25285	1790
2019	19	Guangdong	4.6823	48117.6	4.55236	35675	4.97392	94172	3.48926	3085
2019	20	Guangxi	4.54089	34744.9	3.79064	6175	4.6331	42964	2.29885	199
2019	21	Hainan	4.5565	36016.7	3.7145	5182	4.7521	56506.8	1.6721	47
2019	22	Chongqing	4.57908	37938.6	4.22891	16940	4.87983	75828	3.04532	1110
2019	23	Sichuan	4.55815	36153.7	4.46127	28925	4.74643	55774	3.40329	2531
2019	24	Guizhou	4.53661	34404.2	3.8072	6415	4.66683	46433	2.04922	112
2019	25	Yunnan	4.55916	36237.7	3.97575	9457	4.68073	47944	2.60746	405
2019	26	Shaanxi	4.55749	36098.2	4.17693	15029	4.82379	66649	3.4833	3043
2019	27	Gansu	4.50952	32323.4	3.71867	5232	4.51844	32994.6	2.83885	690
2019	28	Qinghai	4.52931	33830.3	3.03463	1083	4.69003	48981.5	1.17609	15
2019	29	Ningxia	4.53565	34328.5	3.38256	2413	4.73414	54217	1.78533	61
2019	30	Xinjiang	4.53988	34663.7	3.93541	8618	4.73464	54280	2.34242	220
2020	1	Beijing	4.87853	75601.5	4.43238	27063	5.21719	164889	4.30242	20064
2020	2	Tianjin	4.67814	47658.5	4.16738	14702	5.00695	101614	3.29336	1965
2020	3	Hebei	4.57154	37285.7	4.46509	29180	4.68631	48564	2.71181	515
2020	4	Shanxi	4.54149	34792.7	4.08543	12174	4.70353	50528	2.74351	554
2020	5	Nei Mongol	4.61651	41353.1	4.17222	14867	4.85771	72062	2.41996	263
2020	6	Liaoning	4.60612	40375.9	4.19476	15659	4.76991	58872	3.37949	2396
2020	7	Jilin	4.52369	33395.7	4.34813	22291	4.70586	50800	3.31197	2051
2020	8	Heilongjiang	4.49297	31114.7	3.91876	8294	4.62977	42635	3.27508	1884
2020	9	Shanghai	4.88331	76437.3	4.36635	23246	5.19248	155768	3.78254	6061
2020	10	Jiangsu	4.72511	53101.7	4.86653	73541	5.08361	121231	3.7014	5028
2020	11	Zhejiang	4.79726	62699.3	4.7441	55475	5.00268	100620	3.29026	1951
2020	12	Anhui	4.59596	39442.1	4.32699	21232	4.80227	63426	3.1682	1473
2020	13	Fujian	4.67358	47160.3	4.0735	11844	5.02456	105818	3.03181	1076
2020	14	Jiangxi	4.58609	38555.8	4.47989	30192	4.75489	56871	2.56585	368
2020	15	Shandong	4.64074	43726.3	4.90607	80550	4.85824	72151	3.23452	1716
2020	16	Henan	4.54096	34750.3	4.48068	30247	4.74378	55435	2.69461	495
2020	17	Hubei	4.56473	36705.7	4.53309	34126	4.87181	74440	3.64157	4381
2020	18	Hunan	4.62011	41697.5	4.23121	17030	4.79865	62900	3.29491	1972
2020	19	Guangdong	4.7012	50257	4.60903	40647	4.94552	88210	3.53058	3393
2020	20	Guangxi	4.5546	35859.3	3.79623	6255	4.64649	44309	2.47422	298
2020	21	Hainan	4.56934	37097	3.717	5212	4.7414	55131	1.83885	69
2020	22	Chongqing	4.60213	40006.2	4.23676	17249	4.89304	78170	3.05843	1144
2020	23	Sichuan	4.58267	38253.1	4.46184	28963	4.76437	58126	3.39898	2506
2020	24	Guizhou	4.55746	36096.2	3.77466	5952	4.66527	46267	2.12385	133
2020	25	Yunnan	4.57403	37499.5	4.02197	10519	4.71579	51975	2.62221	419
2020	26	Shaanxi	4.57827	37868.2	4.139	13772	4.82146	66292	3.46864	2942
2020	27	Gansu	4.5292	33821.8	3.69793	4988	4.55624	35995	2.8651	733
2020	28	Qinghai	4.5503	35505.8	3.01072	1025	4.70603	50819	1.20412	16
2020	29	Ningxia	4.55291	35719.6	3.55328	3575	4.73662	54528	1.6721	47
2020	30	Xinjiang	4.54206	34838.4	3.92278	8371	4.72911	53593	2.38202	241
