# Supplementary material for: Research on the impact of China’s reform to delegate power, streamline administration, and optimize government services on the technology innovation efficiency of the pharmaceutical manufacturing industry
Source: Front Public Health. 2024 Jan 26;12:1325298. doi: 10.3389/fpubh.2024.1325298 (PMC10853378; doi:10.3389/fpubh.2024.1325298)
Supplement: Supplementary file 6 [file Table_6.XLSX]

## Sheet: 环境1SFA
beta 0	2089.32
beta 1	-1262.9
beta 2	-65.2116
beta 3	805.523
beta 4	-5.93032
sigma-squared	131515
gamma	0.432796

## Sheet: 分离1
DUM	TIME	Input slack	1	2	3	4	Parameter Value	Environmental values	Mixed error term	σu	σv	σ*	λ	λε/σ	Φ(λε/σ)	Φ(λε/σ)2	P/Q	Inside the brackets	Inefficient management	Random interference term	Environment variable maximum	Environment variable adjustment	Random Perturbation Maximum	Random Perturbation Term Adjustment	Original input	Adjusted inputs
1	1	162.317	4.83244	4.34524	5.14678	4.26373	2089.32	-176.362	338.679	238.578	273.123	179.68	0.873519	0.815778	0.286022	0.792686	0.360827	1.1766	211.412	127.267	43.5665	219.928	1007.23	879.967	13894.9	14994.8
2	1	0	4.63323	4.12064	5.08175	3.2383	-1262.9	43.5665	-43.5665					-0.104939	0.396752	0.458212	0.865869	0.76093	136.724	-180.29		0		1187.52	3462.5	4650.02
3	1	1056	4.51821	4.45828	4.67918	2.64444	-65.2116	-153.957	1209.96					2.91444	0.00570778	0.998218	0.00571797	2.92016	524.694	685.268		197.524		321.966	11001.5	11521
4	1	0	4.49185	4.05034	4.65637	2.62634	805.523	-112.325	112.325					0.270558	0.384605	0.606635	0.633997	0.904555	162.53	-50.2054		155.892		1057.44	745.6	1958.93
5	1	0	4.58325	4.09026	4.83443	2.32634	-5.93032	-85.1446	85.1446					0.205088	0.39064	0.581248	0.67207	0.877159	157.608	-72.4633		128.711		1079.7	897.4	2105.81
6	1	0	4.5722	4.06982	4.76348	3.30578	131515	-132.81	132.81					0.319899	0.379043	0.625478	0.606005	0.925905	166.367	-33.5568		176.376		1040.79	2223.6	3440.77
7	1	1231.91	4.4796	4.32307	4.74516	3.26788	0.432796	-46.924	1278.83					3.08033	0.0034715	0.998966	0.00347509	3.08381	554.099	724.735		90.4905		282.499	7219.7	7592.69
8	1	0	4.46525	4.05953	4.63623	3.24674		-99.2358	99.2358					0.23903	0.387707	0.594459	0.652201	0.891231	160.136	-60.9006		142.802		1068.13	815.1	2026.04
9	1	0	4.83272	4.31645	5.13028	3.74663		-185.068	185.068					0.445773	0.36121	0.67212	0.537419	0.983193	176.66	8.40757		228.634		998.826	8905.1	10132.6
10	1	0	4.67394	4.82133	5.06133	3.6638		-72.5095	72.5095					0.174654	0.392904	0.569324	0.690123	0.864777	155.383	-82.8736		116.076		1090.11	18480.2	19686.4
11	1	0	4.74487	4.65221	4.99407	3.33486		-203.294	203.294					0.489676	0.353869	0.687818	0.51448	1.00416	180.427	22.8676		246.861		984.366	16147.9	17379.1
12	1	0	4.53647	4.31691	4.67862	3.20466		-171.562	171.562					0.413243	0.366292	0.660286	0.554748	0.967991	173.929	-2.36639		215.129		1009.6	10013.8	11238.5
13	1	1026.63	4.6245	3.84305	4.95998	2.96237		-23.7579	1050.38					2.53007	0.0162517	0.994298	0.0163449	2.54641	457.539	592.845		67.3245		414.389	4147.1	4628.81
14	1	0	4.52917	4.39329	4.67609	2.35025		-164.293	164.293					0.395733	0.368896	0.653849	0.564191	0.959924	172.479	-8.1865		207.859		1015.42	2965.3	4188.58
15	1	1654.22	4.59714	4.89281	4.88234	3.19562		-121.587	1775.8					4.27738	4.24602e-05	0.999991	4.24606e-05	4.27743	768.568	1007.23		165.153		0	34048.6	34213.8
16	1	0	4.50344	4.50435	4.70029	2.58883		-120.965	120.965					0.291369	0.382362	0.614615	0.622117	0.913485	164.135	-43.1702		164.531		1050.4	5106.6	6321.54
17	1	0	4.53725	4.54004	4.82358	3.63377		-72.8758	72.8758					0.175536	0.392843	0.569671	0.689596	0.865133	155.447	-82.5712		116.442		1089.81	8064	9270.25
18	1	0	4.56465	4.23404	4.72385	3.20112		-165.284	165.284					0.398121	0.368546	0.654729	0.562899	0.96102	172.676	-7.39179		208.851		1014.63	5672.7	6896.18
19	1	0	4.64681	4.5226	4.93657	3.49415		-118.249	118.249					0.284826	0.383084	0.612111	0.62584	0.910666	163.628	-45.3798		161.815		1052.61	35802.4	37016.8
20	1	0	4.51103	3.78197	4.61793	2.39094		-148.607	148.607					0.357951	0.374186	0.63981	0.584839	0.94279	169.4	-20.7931		192.174		1028.03	2189.4	3409.6
21	1	0	4.52308	3.70018	4.71563	1.57978		-74.9859	74.9859					0.180619	0.392488	0.571667	0.686567	0.867186	155.816	-80.8301		118.552		1088.06	634.1	1840.72
22	1	0	4.54269	4.20003	4.8191	3.03862		-57.655	57.655					0.138874	0.395114	0.555225	0.711628	0.850502	152.818	-95.1632		101.222		1102.4	9315.4	10519
23	1	0	4.52135	4.41799	4.68916	3.35199		-151.44	151.44					0.364774	0.373264	0.64236	0.581083	0.945857	169.951	-18.5117		195.006		1025.75	13279.2	14500
24	1	0	4.49958	3.7502	4.61536	2.04139		-132.077	132.077					0.318134	0.379256	0.624808	0.606996	0.92513	166.227	-34.1507		175.643		1041.38	3172.3	4389.33
25	1	0	4.52489	4.00471	4.5698	2.54654		-220.334	220.334					0.53072	0.346535	0.702194	0.493504	1.02422	184.033	36.3016		263.901		970.932	3642.7	4877.53
26	1	0	4.5227	4.13754	4.80262	3.4501		-44.0423	44.0423					0.106085	0.396704	0.542243	0.731598	0.837683	150.515	-106.473		87.6088		1113.71	2384.9	3586.22
27	1	0	4.4765	3.71559	4.49605	2.80754		-201.326	201.326					0.484935	0.354687	0.686139	0.516932	1.00187	180.015	21.3105		244.892		985.923	1144.8	2375.62
28	1	0	4.49851	2.9722	4.67842	1.27875		-24.6731	24.6731					0.0594303	0.398238	0.523695	0.760439	0.819869	147.314	-122.641		68.2397		1129.87	20	1218.11
29	1	0	4.50373	3.65002	4.73315	1.69897		-33.8674	33.8674					0.0815765	0.397617	0.532508	0.746687	0.828264	148.822	-114.955		77.4339		1122.19	1653.8	2853.42
30	1	0	4.51539	3.93455	4.69438	2.35025		-102.244	102.244					0.246277	0.387026	0.597266	0.647995	0.894272	160.683	-58.4383		145.811		1065.67	1081.5	2292.98
1	2	0	4.86834	4.42645	5.21543	4.27075		-171.736	171.736					0.413662	0.366229	0.660439	0.554524	0.968185	173.963	-2.22741		215.303		1009.46	12657	13881.8
2	2	0	4.66388	4.14211	4.95603	3.23905		-97.8155	97.8155					0.235609	0.388022	0.593132	0.654191	0.8898	159.879	-62.0637		141.382		1069.3	10091	11301.7
3	2	0	4.55313	4.45192	4.66603	2.6637		-208.338	208.338					0.501824	0.351744	0.692104	0.508224	1.01005	181.485	26.8523		251.904		980.382	33105	34337.3
4	2	196.87	4.52195	4.054	4.66014	2.6637		-147.761	344.631					0.830114	0.282668	0.796763	0.35477	1.18488	212.9	131.731		191.327		875.503	1869	2935.83
5	2	0	4.61047	4.12956	4.83156	2.33846		-124.469	124.469					0.29981	0.38141	0.617839	0.617328	0.917138	164.791	-40.322		168.036		1047.56	410	1625.59
6	2	0	4.59963	4.11641	4.75733	3.35025		-175.722	175.722					0.423262	0.364761	0.663948	0.549381	0.972643	174.765	0.957282		219.288		1006.28	3837	5062.56
7	2	429.245	4.50919	4.33066	4.63824	3.28735		-171.028	600.273					1.44588	0.140265	0.925895	0.151491	1.59737	287.016	313.257		214.595		693.976	3694	4602.57
8	2	36.7867	4.49059	4.02967	4.5585	3.28398		-192.113	228.9					0.551352	0.342689	0.709304	0.483134	1.03449	185.876	43.0235		235.68		964.21	954	2153.89
9	2	0	4.86697	4.32083	5.19667	3.75982		-175.196	175.196					0.421996	0.364956	0.663486	0.550058	0.972054	174.659	0.537581		218.763		1006.7	9060	10285.5
10	2	3.75995	4.70805	4.81733	5.09204	3.69679		-90.7792	94.5391					0.227717	0.388732	0.590067	0.658793	0.88651	159.288	-64.7488		134.346		1071.98	25904	27110.3
11	2	0	4.77947	4.69662	5.03191	3.30578		-219.227	219.227					0.528053	0.347025	0.701269	0.494853	1.02291	183.796	35.4311		262.793		971.803	35236	36470.6
12	2	0	4.57449	4.24276	4.76712	3.20656		-143.471	143.471					0.345578	0.375818	0.63517	0.591681	0.937259	168.407	-24.9361		187.037		1032.17	14008	15227.2
13	2	0	4.65916	3.94295	5.02995	3.00817		-17.9538	17.9538					0.0432454	0.398569	0.517247	0.770559	0.813804	146.224	-128.271		61.5203		1135.5	2850	4047.02
14	2	0	4.56284	4.45802	4.72562	2.3784		-171.309	171.309					0.412634	0.366385	0.660063	0.555075	0.967709	173.878	-2.56861		214.876		1009.8	4271	5495.68
15	2	0	4.62664	4.88471	4.84913	3.2335		-185.29	185.29					0.44631	0.361124	0.672313	0.537136	0.983446	176.705	8.58471		228.857		998.649	47049	48276.5
16	2	0	4.53404	4.50542	4.75119	2.52504		-118.303	118.303					0.284957	0.383069	0.612162	0.625765	0.910723	163.639	-45.3355		161.87		1052.57	8278	9492.44
17	2	0	4.5752	4.51004	4.88867	3.59824		-66.2124	66.2124					0.159486	0.393901	0.563357	0.699202	0.858689	154.289	-88.0767		109.779		1095.31	9664	10869.1
18	2	0	4.60034	4.22879	4.75997	3.25285		-181.234	181.234					0.43654	0.362684	0.668778	0.54231	0.97885	175.88	5.35462		224.801		1001.88	4632	5858.68
19	2	0	4.6823	4.55236	4.97392	3.48926		-134.907	134.907					0.324951	0.378426	0.627391	0.603174	0.928125	166.765	-31.8586		178.473		1039.09	26160	27377.6
20	2	0	4.54089	3.79064	4.6331	2.29885		-174.12	174.12					0.419404	0.365354	0.662539	0.551445	0.970849	174.442	-0.322156		217.686		1007.56	4471	5696.24
21	2	999.928	4.5565	3.7145	4.7521	1.6721		-89.3016	1089.23					2.62363	0.0127699	0.99565	0.0128257	2.63646	473.719	615.511		132.868		391.723	2056	2580.59
22	2	0	4.57908	4.22891	4.87983	3.04532		-56.6156	56.6156					0.13637	0.39525	0.554236	0.713144	0.849514	152.641	-96.0251		100.182		1103.26	7878	9081.44
23	2	0	4.55815	4.46127	4.74643	3.40329		-154.916	154.916					0.373147	0.372113	0.645481	0.57649	0.949637	170.631	-15.7147		198.483		1022.95	11220	12441.4
24	2	0	4.53661	3.8072	4.66683	2.04922		-141.151	141.151					0.339991	0.376538	0.633068	0.594783	0.934774	167.96	-26.8094		184.717		1034.04	3238	4456.76
25	2	1045.23	4.55916	3.97575	4.68073	2.60746		-172.728	1217.96					2.9337	0.00539529	0.998325	0.00540434	2.9391	528.098	689.858		216.294		317.376	4791	5324.67
26	2	0	4.55749	4.17693	4.82379	3.4833		-73.6882	73.6882					0.177493	0.392707	0.570439	0.68843	0.865923	155.589	-81.9008		117.255		1089.13	1365	2571.39
27	2	685.832	4.50952	3.71867	4.51844	2.83885		-225.371	911.203					2.19482	0.0358807	0.985912	0.0363934	2.23121	400.904	510.299		268.938		496.935	2629	3394.87
28	2	0	4.52931	3.03463	4.69003	1.17609		-57.6751	57.6751					0.138922	0.395111	0.555244	0.711599	0.850521	152.822	-95.1465		101.242		1102.38	157	1360.62
29	2	0	4.53565	3.38256	4.73414	1.78533		-56.4673	56.4673					0.136013	0.395269	0.554095	0.71336	0.849374	152.615	-96.1481		100.034		1103.38	810	2013.42
30	2	0	4.53988	3.93541	4.73464	2.34242		-100.748	100.748					0.242672	0.387367	0.59587	0.650086	0.892758	160.411	-59.6629		144.314		1066.9	400	1611.21
1	3	0	4.87853	4.43238	5.21719	4.30242		-183.76	183.76					0.442623	0.361716	0.670981	0.539085	0.981709	176.393	7.36645		227.326		999.867	20921.9	22149.1
2	3	0	4.67814	4.16738	5.00695	3.29336		-76.7741	76.7741					0.184926	0.392179	0.573357	0.684005	0.868931	156.13	-79.3555		120.341		1086.59	3365.2	4572.13
3	3	0	4.57154	4.46509	4.68631	2.71181		-216.399	216.399					0.521241	0.348267	0.698901	0.498307	1.01955	183.192	33.2065		259.965		974.027	5946.6	7180.59
4	3	0	4.54149	4.08543	4.70353	2.74351		-140.005	140.005					0.33723	0.376891	0.632028	0.596319	0.933549	167.74	-27.7354		183.571		1034.97	859.1	2077.64
5	3	0	4.61651	4.17222	4.85771	2.41996		-114.297	114.297					0.275309	0.384106	0.60846	0.631276	0.906584	162.895	-48.5977		157.864		1055.83	436.6	1650.3
6	3	0	4.60612	4.19476	4.76991	3.37949		-179.064	179.064					0.431313	0.363508	0.66688	0.545088	0.976401	175.44	3.62451		222.631		1003.61	2485.8	3712.04
7	3	0	4.52369	4.34813	4.70586	3.31197		-136.152	136.152					0.32795	0.378056	0.628525	0.601496	0.929446	167.003	-30.8509		179.718		1038.08	3322.7	4540.5
8	3	0	4.49297	3.91876	4.62977	3.27508		-130.429	130.429					0.314166	0.379732	0.623302	0.609226	0.923392	165.915	-35.4858		173.996		1042.72	911	2127.72
9	3	0	4.88331	4.36635	5.19248	3.78254		-202.309	202.309					0.487302	0.354279	0.686978	0.515707	1.00301	180.221	22.088		245.875		985.146	7133.7	8364.72
10	3	0	4.72511	4.86653	5.08361	3.7014		-122.351	122.351					0.294708	0.381988	0.615891	0.62022	0.914928	164.394	-42.0432		165.918		1049.28	18197.3	19412.5
11	3	0	4.79726	4.7441	5.00268	3.29026		-268.243	268.243					0.646118	0.323786	0.740899	0.437018	1.08314	194.618	73.6251		311.809		933.609	13261.3	14506.7
12	3	0	4.59596	4.32699	4.80227	3.1682		-147.535	147.535					0.355367	0.374531	0.638843	0.586264	0.941632	169.192	-21.6578		191.101		1028.89	12940.1	14160.1
13	3	1090.86	4.67358	4.0735	5.02456	3.03181		-49.1554	1140.01					2.74596	0.00919508	0.996983	0.00922291	2.75518	495.051	644.963		92.7219		362.27	5779.8	6234.79
14	3	0	4.58609	4.47989	4.75489	2.56585		-179.631	179.631					0.432678	0.363294	0.667376	0.544362	0.97704	175.554	4.07648		223.197		1003.16	3042.2	4268.55
15	3	0	4.64074	4.90607	4.85824	3.23452		-197.157	197.157					0.474893	0.3564	0.682568	0.522146	0.997039	179.148	18.009		240.724		989.225	27945.8	29175.7
16	3	0	4.54096	4.48068	4.74378	2.69461		-132.397	132.397					0.318905	0.379163	0.625101	0.606563	0.925468	166.288	-33.8913		175.963		1041.13	7038.3	8255.39
17	3	0	4.56473	4.53309	4.87181	3.64157		-68.3303	68.3303					0.164588	0.393575	0.565366	0.696143	0.86073	154.656	-86.3257		111.897		1093.56	2512.6	3718.06
18	3	0	4.62011	4.23121	4.79865	3.29491		-175.453	175.453					0.422614	0.364861	0.663711	0.549728	0.972342	174.71	0.742261		219.019		1006.49	5219.1	6444.61
19	3	0	4.7012	4.60903	4.94552	3.53058		-185.587	185.587					0.447025	0.361008	0.672571	0.536758	0.983783	176.766	8.82107		229.154		998.413	24984.3	26211.9
20	3	0	4.5546	3.79623	4.64649	2.47422		-182.056	182.056					0.438521	0.36237	0.669496	0.541259	0.979779	176.047	6.00979		225.623		1001.22	1385.7	2612.55
21	3	0	4.56934	3.717	4.7414	1.83885		-115.286	115.286					0.277691	0.383853	0.609375	0.629913	0.907604	163.078	-47.7919		158.853		1055.03	570.1	1783.98
22	3	0	4.60213	4.23676	4.89304	3.05843		-75.6688	75.6688					0.182264	0.392371	0.572312	0.685588	0.867852	155.936	-80.2669		119.235		1087.5	6898	8104.74
23	3	0	4.58267	4.46184	4.76437	3.39898		-171.436	171.436					0.412938	0.366339	0.660174	0.554912	0.96785	173.903	-2.46758		215.002		1009.7	15114.3	16339
24	3	0	4.55746	3.77466	4.66527	2.12385		-167.057	167.057					0.40239	0.367917	0.656302	0.560591	0.962982	173.029	-5.97184		210.623		1013.21	1645.9	2869.73
25	3	0	4.57403	4.02197	4.71579	2.62221		-166.361	166.361					0.400714	0.368165	0.655685	0.561497	0.962211	172.89	-6.52922		209.927		1013.76	2291.7	3515.39
26	3	0	4.57827	4.139	4.82146	3.46864		-99.261	99.261					0.239091	0.387701	0.594482	0.652166	0.891256	160.141	-60.8799		142.828		1068.11	838.9	2049.84
27	3	0	4.5292	3.69793	4.55624	2.8651		-218.578	218.578					0.526491	0.347311	0.700727	0.495644	1.02214	183.657	34.9212		262.145		972.313	530.8	1765.26
28	3	0	4.5503	3.01072	4.70603	1.20412		-69.9107	69.9107					0.168394	0.393326	0.566863	0.693863	0.862258	154.93	-85.0197		113.477		1092.25	152.7	1358.43
29	3	0	4.55291	3.55328	4.73662	1.6721		-86.7157	86.7157					0.208873	0.390334	0.582726	0.669841	0.878714	157.887	-71.1716		130.282		1078.41	519.4	1728.09
30	3	0	4.54206	3.92278	4.72911	2.38202		-107.372	107.372					0.258627	0.385821	0.602038	0.640857	0.899484	161.619	-54.2475		150.938		1061.48	517.6	1730.02

## Sheet: 环境2SFA
beta 0	-580989
beta 1	165750
beta 2	-13474.3
beta 3	-30432.1
beta 4	6474.55
sigma-squared	491039440
gamma	0.535825

## Sheet: 分离2
DUM	TIME	Input slack	1	2	3	4	Parameter Value	Environmental values	Mixed error term	σu	σv	σ*	λ	λε/σ	Φ(λε/σ)	Φ(λε/σ)2	P/Q	Inside the brackets	Inefficient management	Random interference term	Environment variable maximum	Environment variable adjustment	Random Perturbation Maximum	Random Perturbation Term Adjustment	Original input	Adjusted inputs
1	1	0	4.83244	4.34524	5.14678	4.26373	-580989	32419.4	-32419.4	16220.7	15097.3	11051.2	1.07441	-1.57188	0.11598	0.0579897	2.00002	0.42814	4731.47	-37150.9	36991.9	4572.43	56753.4	93904.3	384112	482589
2	1	0	4.63323	4.12064	5.08175	3.2383	165750	-2234.37	2234.37					0.108335	0.396608	0.543135	0.73022	0.838555	9267.06	-7032.69		39226.2		63786.1	133371	236383
3	1	0	4.51821	4.45828	4.67918	2.64444	-13474.3	-17441.5	17441.5					0.845659	0.27901	0.801129	0.348271	1.19393	13194.4	4247.07		54433.3		52506.3	231719	338658
4	1	0	4.49185	4.05034	4.65637	2.62634	-30432.1	-15737.8	15737.8					0.763056	0.298178	0.777285	0.383614	1.14667	12672.1	3065.68		52729.7		53687.7	47084.3	153502
5	1	0	4.58325	4.09026	4.83443	2.32634	6474.55	-8486.95	8486.95					0.411494	0.366557	0.659645	0.555688	0.967182	10688.6	-2201.6		45478.8		58955	27162.3	131596
6	1	0	4.5722	4.06982	4.76348	3.30578	491039440	-1543.29	1543.29					0.0748272	0.397827	0.529824	0.750866	0.825694	9124.93	-7581.64		38535.2		64335	76998.3	179869
7	1	0	4.4796	4.32307	4.74516	3.26788	0.535825	-19990.9	19990.9					0.969268	0.249405	0.833794	0.29912	1.26839	14017.2	5973.61		56982.7		50779.8	127638	235400
8	1	0	4.46525	4.05953	4.63623	3.24674		-15640.1	15640.1					0.75832	0.299254	0.77587	0.385701	1.14402	12642.8	2997.28		52632		53756.1	44960.8	151349
9	1	8010.07	4.83272	4.31645	5.13028	3.74663		30008	-21997.9					-1.06658	0.225884	0.143081	1.57871	0.512135	5659.72	-27657.6		6983.92		84411	328337	419732
10	1	0	4.67394	4.82133	5.06133	3.6638		-1551.37	1551.37					0.075219	0.397815	0.52998	0.750624	0.825843	9126.57	-7575.21		38543.2		64328.6	1.27069e+06	1.37356e+06
11	1	0	4.74487	4.65221	4.99407	3.33486		12401.8	-12401.8					-0.601308	0.332963	0.273817	1.216	0.614695	6793.14	-19194.9		24590.1		75948.3	444650	545188
12	1	0	4.53647	4.31691	4.67862	3.20466		-8866.53	8866.53					0.429899	0.363729	0.666365	0.545841	0.97574	10783.1	-1916.59		45858.4		58670	231945	336473
13	1	0	4.6245	3.84305	4.95998	2.96237		1978.61	-1978.61					-0.0959341	0.397111	0.461786	0.859944	0.76401	8443.25	-10421.9		35013.3		67175.3	79061.3	181250
14	1	0	4.52917	4.39329	4.67609	2.35025		-16561.4	16561.4					0.802987	0.288999	0.789009	0.366281	1.16927	12921.8	3639.51		53553.2		53113.9	179528	286195
15	1	0	4.59714	4.89281	4.88234	3.19562		-12828.3	12828.3					0.621989	0.328778	0.733025	0.448521	1.07051	11830.5	997.88		49820.2		55755.5	854590	960166
16	1	0	4.50344	4.50435	4.70029	2.58883		-21513.7	21513.7					1.0431	0.231547	0.85155	0.271912	1.31502	14532.6	6981.16		58505.6		49772.2	234109	342387
17	1	0	4.53725	4.54004	4.82358	3.63377		-13377.2	13377.2					0.648603	0.323265	0.741703	0.435842	1.08445	11984.5	1392.79		50369.1		55360.6	366892	472621
18	1	0	4.56465	4.23404	4.72385	3.20112		-4479.27	4479.27					0.21718	0.389644	0.585966	0.66496	0.88214	9748.73	-5269.46		41471.1		62022.9	180105	283599
19	1	0	4.64681	4.5226	4.93657	3.49415		674.266	-674.266					-0.0326922	0.398729	0.48696	0.818813	0.786121	8687.6	-9361.87		36317.6		66115.3	527016	629449
20	1	0	4.51103	3.78197	4.61793	2.39094		-9297.31	9297.31					0.450785	0.360399	0.673928	0.534774	0.98556	10891.6	-1594.34		46289.2		58347.7	17170.2	121807
21	1	0	4.52308	3.70018	4.71563	1.57978		-14422.9	14422.9					0.699302	0.312406	0.757818	0.412244	1.11155	12284	2138.94		51414.8		54614.5	48382.7	154412
22	1	0	4.54269	4.20003	4.8191	3.03862		-11610.5	11610.5					0.562941	0.340483	0.713262	0.47736	1.0403	11496.6	113.88		48602.4		56639.5	112530	217772
23	1	0	4.52135	4.41799	4.68916	3.35199		-12102.1	12102.1					0.586777	0.335849	0.721323	0.465602	1.05238	11630.1	472.021		49094		56281.4	279076	384451
24	1	0	4.49958	3.7502	4.61536	2.04139		-12952.1	12952.1					0.627988	0.327547	0.734994	0.445646	1.07363	11865	1087.09		49943.9		55666.3	63897.2	169507
25	1	0	4.52489	4.00471	4.5698	2.54654		-7528.83	7528.83					0.36504	0.373228	0.642459	0.580937	0.945976	10454.2	-2925.37		44520.7		59678.8	69668.2	173868
26	1	0	4.5227	4.13754	4.80262	3.4501		-10917.4	10917.4					0.529335	0.34679	0.701713	0.494204	1.02354	11311.4	-393.994		47909.2		57147.4	94783.8	199840
27	1	0	4.4765	3.71559	4.49605	2.80754		-7719.5	7719.5					0.374284	0.371955	0.645904	0.575867	0.950152	10500.3	-2780.84		44711.4		59534.2	35224.4	139470
28	1	0	4.49851	2.9722	4.67842	1.27875		-9502.64	9502.64					0.460741	0.358768	0.677508	0.529541	0.990282	10943.8	-1441.18		46494.5		58194.6	3045.7	107735
29	1	0	4.50373	3.65002	4.73315	1.69897		-16716.1	16716.1					0.810492	0.287254	0.791171	0.363075	1.17357	12969.4	3746.79		53708		53006.6	11842.2	118557
30	1	0	4.51539	3.93455	4.69438	2.35025		-13220	13220					0.640979	0.324858	0.739232	0.439454	1.08043	11940.1	1279.89		50211.9		55473.5	12307.2	117993
1	2	103091	4.86834	4.42645	5.21543	4.27075		35231.5	67859.6					3.29021	0.00177904	0.999499	0.00177994	3.29199	36380.5	31479		1760.34		25274.4	478550	505585
2	2	0	4.66388	4.14211	4.95603	3.23905		6387.42	-6387.42					-0.309698	0.380262	0.378395	1.00493	0.695235	7683.2	-14070.6		30604.5		70824	130579	232007
3	2	0	4.55313	4.45192	4.66603	2.6637		-11044.3	11044.3					0.535489	0.345655	0.703844	0.491097	1.02659	11345	-300.734		48036.2		57054.1	181172	286262
4	2	0	4.52195	4.054	4.66014	2.6637		-10670.4	10670.4					0.51736	0.34897	0.697548	0.500281	1.01764	11246.2	-575.791		47662.3		57329.2	52862	157853
5	2	0	4.61047	4.12956	4.83156	2.33846		-4338.73	4338.73					0.210366	0.390212	0.583309	0.668963	0.879328	9717.66	-5378.93		41330.6		62132.3	21327	124790
6	2	0	4.59963	4.11641	4.75733	3.35025		2851.95	-2851.95					-0.138278	0.395146	0.44501	0.887949	0.749671	8284.78	-11136.7		34139.9		67890.1	96635	198665
7	2	31853.5	4.50919	4.33066	4.63824	3.28735		-11808.9	43662.5					2.117	0.0424349	0.98287	0.0431745	2.16017	23872.6	19789.9		48800.8		36963.5	151476	237240
8	2	0	4.49059	4.02967	4.5585	3.28398		-8432.58	8432.58					0.408859	0.366953	0.658678	0.557105	0.965964	10675.1	-2242.5		45424.5		58995.9	45511	149931
9	2	106357	4.86697	4.32083	5.19667	3.75982		33689.8	72667.6					3.52333	0.00080403	0.999787	0.000804202	3.52414	38946	33721.6		3302.04		23031.8	425758	452092
10	2	0	4.70805	4.81733	5.09204	3.69679		3434.73	-3434.73					-0.166535	0.393448	0.433868	0.906839	0.740304	8181.27	-11616		33557.1		68369.4	1588485	1.69041e+06
11	2	0	4.77947	4.69662	5.03191	3.30578		16197.7	-16197.7					-0.785354	0.293074	0.216123	1.35605	0.570699	6306.93	-22504.6		20794.2		79258	562472	662524
12	2	0	4.57449	4.24276	4.76712	3.20656		-4245.95	4245.95					0.205867	0.390577	0.581553	0.671611	0.877479	9697.22	-5451.27		41237.8		62204.7	221607	325049
13	2	0	4.65916	3.94295	5.02995	3.00817		4544.33	-4544.33					-0.220334	0.389375	0.412805	0.943241	0.722907	7989.01	-12533.3		32447.5		69286.7	104077	205811
14	2	0	4.56284	4.45802	4.72562	2.3784		-13177.2	13177.2					0.638903	0.32529	0.738557	0.44044	1.07934	11928.1	1249.11		50169.1		55504.3	185964	291637
15	2	0	4.62664	4.88471	4.84913	3.2335		-6573.67	6573.67					0.318728	0.379184	0.625034	0.606662	0.925391	10226.7	-3653.03		43565.5		60406.4	802234	906206
16	2	0	4.53404	4.50542	4.75119	2.52504		-18418.2	18418.2					0.893015	0.267757	0.814076	0.328909	1.22192	13503.8	4914.4		55410		51839	240634	347883
17	2	0	4.5752	4.51004	4.88867	3.59824		-8892.54	8892.54					0.43116	0.363532	0.666824	0.54517	0.976329	10789.6	-1897.1		45884.4		58650.5	316809	421344
18	2	0	4.60034	4.22879	4.75997	3.25285		743.722	-743.722					-0.0360598	0.398683	0.485617	0.820982	0.784922	8674.35	-9418.07		36248.2		66171.5	208502	310922
19	2	0	4.6823	4.55236	4.97392	3.48926		4988.8	-4988.8					-0.241885	0.387441	0.404435	0.957981	0.716096	7913.74	-12902.5		32003.1		69655.9	593051	694710
20	2	0	4.54089	3.79064	4.6331	2.29885		-5522.21	5522.21					0.267748	0.384896	0.605553	0.63561	0.903358	9983.21	-4461		42514.1		61214.4	28087	131815
21	2	1631.07	4.5565	3.7145	4.7521	1.6721		-9587.65	11218.7					0.543946	0.344081	0.706761	0.486843	1.03079	11391.5	-172.762		46579.5		56926.2	59156	162662
22	2	0	4.57908	4.22891	4.87983	3.04532		-7772.9	7772.9					0.376874	0.371593	0.646866	0.574452	0.951325	10513.3	-2740.41		44764.8		59493.8	140472	244731
23	2	19906.7	4.55815	4.46127	4.74643	3.40329		-7995.36	27902					1.35285	0.159768	0.911948	0.175194	1.52804	16886.7	11015.3		44987.2		45738.1	421429	512154
24	2	0	4.53661	3.8072	4.66683	2.04922		-9097.2	9097.2					0.441083	0.361962	0.670424	0.539901	0.980984	10841.1	-1743.87		46089.1		58497.3	58286	162872
25	2	0	4.55916	3.97575	4.68073	2.60746		-4439.73	4439.73					0.215263	0.389805	0.585219	0.666085	0.881348	9739.97	-5300.25		41431.6		62053.6	63434	166919
26	2	0	4.55749	4.17693	4.82379	3.4833		-6110.93	6110.93					0.296292	0.38181	0.616496	0.619322	0.915614	10118.7	-4007.73		43102.8		60761.1	73377	177241
27	2	0	4.50952	3.71867	4.51844	2.83885		-2766.91	2766.91					0.134155	0.395368	0.55336	0.714487	0.848642	9378.53	-6611.63		39758.8		63365	34996	138120
28	2	639.18	4.52931	3.03463	4.69003	1.17609		-6257.42	6896.6					0.334385	0.377251	0.630956	0.597904	0.932289	10302.9	-3406.34		43249.3		60159.7	6311	109720
29	2	0	4.53565	3.38256	4.73414	1.78533		-7290.97	7290.97					0.353507	0.374778	0.638146	0.587292	0.940799	10397	-3106.01		44282.8		59859.4	12825	116967
30	2	0	4.53988	3.93541	4.73464	2.34242		-10449	10449					0.506626	0.350893	0.693791	0.505762	1.01239	11188.1	-739.118		47440.9		57492.5	15287	120220
1	3	0	4.87853	4.43238	5.21719	4.30242		36991.9	-36991.9					-1.79357	0.0798673	0.0364408	2.1917	0.398131	4399.83	-41391.7		0		98145.1	549498	647643
2	3	0	4.67814	4.16738	5.00695	3.29336		7212.66	-7212.66					-0.34971	0.375278	0.363278	1.03303	0.683323	7551.56	-14764.2		29779.2		71517.6	193835	295132
3	3	0	4.57154	4.46509	4.68631	2.71181		-8475.02	8475.02					0.410916	0.366644	0.659433	0.555998	0.966915	10685.6	-2210.57		45466.9		58964	229956	334387
4	3	0	4.54149	4.08543	4.70353	2.74351		-8659.67	8659.67					0.419869	0.365283	0.662709	0.551196	0.971065	10731.5	-2071.79		45651.5		58825.2	64693.3	169170
5	3	2630.16	4.61651	4.17222	4.85771	2.41996		-4181.24	6811.39					0.330254	0.377769	0.629396	0.600209	0.930463	10282.8	-3471.37		41173.1		60224.8	41236.1	142634
6	3	0	4.60612	4.19476	4.76991	3.37949		2677.98	-2677.98					-0.129843	0.395593	0.448345	0.882341	0.752498	8316.03	-10994		34313.9		67747.4	107264	209325
7	3	25956	4.52369	4.34813	4.70586	3.31197		-11539.7	37495.8					1.818	0.0764202	0.965468	0.0791535	1.89716	20965.9	16529.9		48531.6		40223.5	143223	231978
8	3	0	4.49297	3.91876	4.62977	3.27508		-8770	8770					0.425219	0.364458	0.664661	0.548336	0.973555	10759	-1988.98		45761.9		58742.4	45230	149734
9	3	158326	4.88331	4.36635	5.19248	3.78254		36059.1	122267					5.9282	9.32373e-09	1	9.32373e-09	5.9282	65513.9	56753.4		932.738		0	481236	482168
10	3	0	4.72511	4.86653	5.08361	3.7014		5885.91	-5885.91					-0.285382	0.383023	0.387676	0.987998	0.702617	7764.78	-13650.7		31106		70404.1	1.84951e+06	1.95102e+06
11	3	0	4.79726	4.7441	5.00268	3.29026		19296.1	-19296.1					-0.935583	0.257536	0.174744	1.47379	0.538207	5947.84	-25244		17695.8		81997.4	736090	835783
12	3	0	4.59596	4.32699	4.80227	3.1682		-3140.78	3140.78					0.152283	0.394343	0.560518	0.703534	0.855816	9457.82	-6317.04		40132.7		63070.4	266831	370034
13	3	21758.9	4.67358	4.0735	5.02456	3.03181		5491.94	16267					0.788715	0.2923	0.784861	0.372423	1.16114	12832	3435.01		31499.9		53318.4	148370	233188
14	3	0	4.58609	4.47989	4.75489	2.56585		-9295.24	9295.24					0.450685	0.360416	0.673892	0.534827	0.985512	10891.1	-1595.88		46287.1		58349.3	205810	310447
15	3	0	4.64074	4.90607	4.85824	3.23452		-4794.75	4794.75					0.232476	0.388306	0.591916	0.656016	0.888492	9818.93	-5024.17		41786.6		61777.6	948989	1.05255e+06
16	3	0	4.54096	4.48068	4.74378	2.69461		-15614.7	15614.7					0.75709	0.299533	0.775502	0.386244	1.14333	12635.2	2979.5		52606.6		53773.9	265319	371700
17	3	0	4.56473	4.53309	4.87181	3.64157		-10144.9	10144.9					0.491883	0.353485	0.688599	0.51334	1.00522	11108.9	-964.016		47136.8		57717.4	511291	616145
18	3	0	4.62011	4.23121	4.79865	3.29491		3083.02	-3083.02					-0.149482	0.39451	0.440587	0.89542	0.745938	8243.53	-11326.5		33908.8		68079.9	243369	345357
19	3	0	4.7012	4.60903	4.94552	3.53058		8488.78	-8488.78					-0.411584	0.366543	0.340322	1.07705	0.665463	7354.19	-15843		28503.1		72596.4	786950	888049
20	3	0	4.5546	3.79623	4.64649	2.47422		-2596.92	2596.92					0.125913	0.395792	0.5501	0.719492	0.845405	9342.77	-6745.85		39588.8		63499.2	29714	132802
21	3	0	4.56934	3.717	4.7414	1.83885		-6088.63	6088.63					0.29521	0.381932	0.616083	0.619935	0.915146	10113.5	-4024.86		43080.5		60778.3	69926.7	173785
22	3	0	4.60213	4.23676	4.89304	3.05843		-4375.97	4375.97					0.212171	0.390063	0.584013	0.667901	0.880072	9725.88	-5349.91		41367.8		62103.3	159155	262626
23	3	0	4.58267	4.46184	4.76437	3.39898		-4513.75	4513.75					0.218852	0.389502	0.586617	0.66398	0.882831	9756.37	-5242.62		41505.6		61996	462726	566227
24	3	0	4.55746	3.77466	4.66527	2.12385		-4672.31	4672.31					0.22654	0.388836	0.589609	0.65948	0.88602	9791.61	-5119.3		41664.2		61872.7	66042.6	169579
25	3	0	4.57403	4.02197	4.71579	2.62221		-3570.03	3570.03					0.173095	0.39301	0.568712	0.691054	0.864149	9549.9	-5979.87		40561.9		62733.3	71428.6	174724
26	3	0	4.57827	4.139	4.82146	3.46864		-2177.94	2177.94					0.105599	0.396724	0.54205	0.731896	0.837495	9255.35	-7077.41		39169.8		63830.8	87845.7	190846
27	3	1430.54	4.5292	3.69793	4.55624	2.8651		-205.968	1636.51					0.0793472	0.397688	0.531622	0.748066	0.827414	9143.94	-7507.42		37197.8		64260.8	31931.8	133390
28	3	0	4.5503	3.01072	4.70603	1.20412		-2760.98	2760.98					0.133868	0.395384	0.553246	0.714661	0.848529	9377.28	-6616.3		39752.9		63369.7	3416.3	106539
29	3	0	4.55291	3.55328	4.73662	1.6721		-7540.43	7540.43					0.365602	0.373151	0.642669	0.580628	0.94623	10457	-2916.57		44532.3		59670	14966.5	119169
30	3	0	4.54206	3.92278	4.72911	2.38202		-9492.33	9492.33					0.460241	0.35885	0.677328	0.529803	0.990044	10941.2	-1448.87		46484.2		58202.3	11767.3	116454

## Sheet: 环境3SFA
beta 0	-346948
beta 1	98333.5
beta 2	-13215
beta 3	-15501.8
beta 4	5609.91
sigma-squared	214534320
gamma	0.726618

## Sheet: 分离3
DUM	TIME	Input slack	1	2	3	4	Parameter Value	Environmental values	Mixed error term	σu	σv	σ*	λ	λε/σ	Φ(λε/σ)	Φ(λε/σ)2	P/Q	Inside the brackets	Inefficient management	Random interference term	Environment variable maximum	Environment variable adjustment	Random Perturbation Maximum	Random Perturbation Term Adjustment	Original input	Adjusted inputs
1	1	100829	4.83244	4.34524	5.14678	4.26373	-346948	14955.4	85873.9	12485.4	7658.31	6528.09	1.6303	9.55832	5.78138e-21	1	5.78138e-21	9.55832	62397.6	23476.4	17461.2	2505.83	23476.4	0	168656	171161
2	1	0	4.63323	4.12064	5.08175	3.2383	98333.5	-6410.55	6410.55					0.713535	0.309281	0.762243	0.405752	1.11929	7306.81	-896.258		23871.8		24372.6	298167	346412
3	1	0	4.51821	4.45828	4.67918	2.64444	-13215	-19273.2	19273.2					2.14523	0.0399575	0.984033	0.0406058	2.18583	14269.3	5003.85		36734.4		18472.5	50424.3	105631
4	1	4449.14	4.49185	4.05034	4.65637	2.62634	-15501.8	-16222.8	20671.9					2.30092	0.0282673	0.989302	0.0285729	2.32949	15207.1	5464.8		33684		18011.6	28059.4	79755
5	1	0	4.58325	4.09026	4.83443	2.32634	5609.91	-12205.7	12205.7					1.35857	0.158533	0.912859	0.173666	1.53224	10002.6	2203.1		29666.9		21273.3	12921.6	63861.7
6	1	0	4.5722	4.06982	4.76348	3.30578	214534320	-6428.18	6428.18					0.715498	0.308848	0.762849	0.404861	1.12036	7313.8	-885.62		23889.4		24362	3629.39	51880.8
7	1	2008.43	4.4796	4.32307	4.74516	3.26788	0.726618	-18808.5	20817					2.31706	0.0272331	0.98975	0.0275151	2.34458	15305.6	5511.35		36269.8		17965	29896.8	84131.6
8	1	8501.76	4.46525	4.05953	4.63623	3.24674		-15166.8	23668.6					2.63446	0.0124115	0.995786	0.012464	2.64693	17279.4	6389.19		32628		17087.2	19898.1	69613.3
9	1	44004.4	4.83272	4.31645	5.13028	3.74663		12718.3	31286.1					3.48234	0.000928172	0.999751	0.000928403	3.48327	22739.1	8546.98		4742.96		14929.4	94348.1	114020
10	1	0	4.67394	4.82133	5.06133	3.6638		-8963.26	8963.26					0.997669	0.242535	0.84078	0.288464	1.28613	8395.99	567.272		26424.5		22909.1	121875	171209
11	1	0	4.74487	4.65221	4.99407	3.33486		-555.872	555.872					0.0618721	0.398179	0.524668	0.758917	0.820789	5358.19	-4802.32		18017.1		28278.7	60574.7	106871
12	1	0	4.53647	4.31691	4.67862	3.20466		-12458.4	12458.4					1.3867	0.152528	0.917233	0.166292	1.55299	10138.1	2320.33		29919.6		21156	23260.5	74336.1
13	1	0	4.6245	3.84305	4.95998	2.96237		-3260.63	3260.63					0.362929	0.373515	0.641671	0.582097	0.945026	6169.22	-2908.58		20721.9		26384.9	25694.2	72801
14	1	579.34	4.52917	4.39329	4.67609	2.35025		-18940	19519.4					2.17263	0.0376623	0.985096	0.0382321	2.21086	14432.7	5086.65		36401.2		18389.7	39445.2	94236.1
15	1	6951.23	4.59714	4.89281	4.88234	3.19562		-17311.6	24262.9					2.70061	0.0104037	0.996539	0.0104398	2.71105	17698	6564.87		34772.9		16911.5	64394.1	116078
16	1	0	4.50344	4.50435	4.70029	2.58883		-21974.1	21974.1					2.44586	0.0200395	0.992775	0.0201853	2.46604	16098.6	5875.55		39435.3		17600.8	39554.2	96590.3
17	1	0	4.53725	4.54004	4.82358	3.63377		-15170.4	15170.4					1.68857	0.0958888	0.954349	0.100476	1.78904	11679	3491.4		32631.7		19985	34271.6	86888.2
18	1	7553.29	4.56465	4.23404	4.72385	3.20112		-9313.69	16867					1.8774	0.0684769	0.969769	0.0706116	1.94801	12716.8	4150.16		26774.9		19326.2	49236.2	95337.3
19	1	0	4.64681	4.5226	4.93657	3.49415		-6701.66	6701.66					0.745938	0.302054	0.772148	0.391187	1.13712	7423.25	-721.591		24162.9		24197.9	75785.3	124146
20	1	0	4.51103	3.78197	4.61793	2.39094		-11515.2	11515.2					1.28171	0.175463	0.900028	0.194952	1.47666	9639.79	1875.37		28976.4		21601	22411.4	72988.8
21	1	41948.8	4.52308	3.70018	4.71563	1.57978		-15314.4	57263.1					6.37375	6.01675e-10	1	6.01675e-10	6.37375	41608.4	15654.7		32775.6		7821.66	72857.1	113454
22	1	0	4.54269	4.20003	4.8191	3.03862		-13411.1	13411.1					1.49275	0.130931	0.932248	0.140447	1.63319	10661.6	2749.51		30872.4		20726.8	146316	197915
23	1	0	4.52135	4.41799	4.68916	3.35199		-14618.2	14618.2					1.6271	0.106176	0.948142	0.111983	1.73908	11352.9	3265.31		32079.4		20211	42952.8	95243.3
24	1	0	4.49958	3.7502	4.61536	2.04139		-14142.4	14142.4					1.57413	0.115569	0.942272	0.122649	1.69678	11076.8	3065.6		31603.6		20410.8	16189.6	68203.9
25	1	0	4.52489	4.00471	4.5698	2.54654		-11476.6	11476.6					1.27742	0.17643	0.899272	0.196192	1.47361	9619.84	1856.73		28937.8		21619.6	18271.4	68828.8
26	1	0	4.5227	4.13754	4.80262	3.4501		-11987.9	11987.9					1.33433	0.163791	0.908953	0.180198	1.51453	9887.01	2100.94		29449.2		21375.4	34008	84832.6
27	1	1959.42	4.4765	3.71559	4.49605	2.80754		-9806.73	11766.2					1.30965	0.169225	0.904842	0.187021	1.49667	9770.39	1995.76		27268		21480.6	48121.8	96870.3
28	1	0	4.49851	2.9722	4.67842	1.27875		-9221.86	9221.86					1.02645	0.235572	0.847661	0.277908	1.30436	8514.98	706.879		26683.1		22769.5	19843.2	69295.8
29	1	0	4.50373	3.65002	4.73315	1.69897		-16157.4	16157.4					1.79842	0.079175	0.963945	0.0821364	1.88056	12276.4	3880.94		33618.6		19595.4	6725.65	59939.7
30	1	13186.6	4.51539	3.93455	4.69438	2.35025		-14515.8	27702.5					3.08346	0.00343821	0.998977	0.00344173	3.0869	20151.6	7550.88		31977		15925.5	26213.6	74116.2
1	2	82397.2	4.86834	4.42645	5.21543	4.27075		16387.3	66009.9					7.34732	7.56189e-13	1	7.56189e-13	7.34732	47964	18045.9		1073.9		5430.47	127825	134329
2	2	0	4.66388	4.14211	4.95603	3.23905		-1727.22	1727.22					0.19225	0.391638	0.576227	0.679659	0.871909	5691.9	-3964.68		19188.4		27441	18529.5	65158.9
3	2	0	4.55313	4.45192	4.66603	2.6637		-15444.3	15444.3					1.71905	0.0910356	0.957197	0.0951064	1.81416	11843	3601.33		32905.5		19875	19904.3	72684.9
4	2	0	4.52195	4.054	4.66014	2.6637		-13159.9	13159.9					1.46478	0.13646	0.928509	0.146967	1.61174	10521.6	2638.25		30621.1		20838.1	23797	75256.2
5	2	0	4.61047	4.12956	4.83156	2.33846		-9935.79	9935.79					1.10592	0.216435	0.865619	0.250035	1.35595	8851.78	1084.01		27397		22392.3	9513.38	59302.7
6	2	0	4.59963	4.11641	4.75733	3.35025		-4000.98	4000.98					0.445335	0.361281	0.671961	0.537651	0.982986	6417.02	-2416.04		21462.2		25892.4	4553.85	51908.5
7	2	0	4.50919	4.33066	4.63824	3.28735		-14232.6	14232.6					1.58418	0.11375	0.943423	0.120572	1.70475	11128.8	3103.83		31693.8		20372.5	13085.7	65152.1
8	2	8796.42	4.49059	4.02967	4.5585	3.28398		-10867.5	19663.9					2.18872	0.0363637	0.985691	0.0368915	2.22561	14529	5134.92		28328.7		18341.4	19231.2	65901.3
9	2	30061.6	4.86697	4.32083	5.19667	3.75982		15072.5	14989					1.66838	0.099194	0.952379	0.104154	1.77253	11571.2	3417.8		2388.71		20058.6	67810.7	90257.9
10	2	2823.23	4.70805	4.81733	5.09204	3.69679		-5847.54	8670.77					0.965112	0.250409	0.832756	0.300699	1.26581	8263.33	407.437		23308.8		23068.9	117071	163448
11	2	0	4.77947	4.69662	5.03191	3.30578		1509.37	-1509.37					-0.168002	0.393352	0.433291	0.907824	0.739822	4829.63	-6338.99		15951.9		29815.3	60334	106101
12	2	0	4.57449	4.24276	4.76712	3.20656		-9100.79	9100.79					1.01298	0.238831	0.844464	0.28282	1.2958	8459.07	641.717		26562		22834.6	19282.1	68678.8
13	2	0	4.65916	3.94295	5.02995	3.00817		-2000.5	2000.5					0.222669	0.389174	0.588103	0.661744	0.884413	5773.53	-3773.03		19461.7		27249.4	19310.9	66022
14	2	0	4.56284	4.45802	4.72562	2.3784		-17094	17094					1.90267	0.065283	0.971459	0.067201	1.96988	12859.5	4234.5		34555.3		19241.9	21764.2	75561.3
15	2	0	4.62664	4.88471	4.84913	3.2335		-13576.5	13576.5					1.51115	0.127362	0.934625	0.13627	1.64742	10754.5	2821.98		31037.7		20654.4	55042.5	106735
16	2	0	4.53404	4.50542	4.75119	2.52504		-20126.2	20126.2					2.24017	0.0324479	0.98746	0.03286	2.27303	14838.5	5287.61		37587.4		18188.7	31142.8	86918.9
17	2	0	4.5752	4.51004	4.88867	3.59824		-12249.9	12249.9					1.36349	0.157475	0.913636	0.172361	1.53585	10026.2	2223.7		29711.1		21252.7	24867.2	75831
18	2	0	4.60034	4.22879	4.75997	3.25285		-6003.98	6003.98					0.668281	0.319104	0.748023	0.426596	1.09488	7147.46	-1143.48		23465.2		24619.8	16361.9	64446.9
19	2	0	4.6823	4.55236	4.97392	3.48926		-4210.75	4210.75					0.468683	0.357446	0.680352	0.525384	0.994067	6489.36	-2278.61		21672		25755	59101.1	106528
20	2	0	4.54089	3.79064	4.6331	2.29885		-9444.94	9444.94					1.05128	0.229573	0.853435	0.268998	1.32028	8618.91	826.026		26906.2		22650.3	19450.4	69006.9
21	2	0	4.5565	3.7145	4.7521	1.6721		-12264.1	12264.1					1.36508	0.157134	0.913886	0.171941	1.53702	10033.8	2230.35		29725.4		21246	12597.9	63569.3
22	2	0	4.57908	4.22891	4.87983	3.04532		-11118.4	11118.4					1.23755	0.1855	0.892058	0.207946	1.44549	9436.32	1682.07		28579.6		21794.3	57280.1	107654
23	2	0	4.55815	4.46127	4.74643	3.40329		-12170.9	12170.9					1.3547	0.159368	0.912243	0.174699	1.5294	9984.04	2186.84		29632.1		21289.5	37396	88317.6
24	2	0	4.53661	3.8072	4.66683	2.04922		-12007.8	12007.8					1.33654	0.163309	0.909314	0.179596	1.51614	9897.49	2110.29		29469		21366.1	10806.8	61641.9
25	2	0	4.55916	3.97575	4.68073	2.60746		-9101.83	9101.83					1.01309	0.238803	0.844492	0.282777	1.29587	8459.55	642.28		26563.1		22834.1	14048.4	63445.5
26	2	0	4.55749	4.17693	4.82379	3.4833		-9229.32	9229.32					1.02728	0.235371	0.847856	0.277607	1.30489	8518.44	710.881		26690.5		22765.5	25281.9	74737.9
27	2	0	4.50952	3.71867	4.51844	2.83885		-6772.08	6772.08					0.753775	0.300284	0.774508	0.387709	1.14148	7451.72	-679.64		24233.3		24156	18372.8	66762.1
28	2	0	4.52931	3.03463	4.69003	1.17609		-7774.48	7774.48					0.865349	0.274349	0.806576	0.34014	1.20549	7869.55	-95.0675		25235.7		23571.4	13474.6	62281.8
29	2	762.263	4.53565	3.38256	4.73414	1.78533		-9014.05	9776.32					1.08817	0.220691	0.861739	0.256099	1.34427	8775.49	1000.83		26475.3		22475.5	17060.3	66011.1
30	2	0	4.53988	3.93541	4.73464	2.34242		-12787.5	12787.5					1.42333	0.144878	0.922679	0.157018	1.58034	10316.6	2470.83		30248.7		21005.5	10281.3	61535.5
1	3	0	4.87853	4.43238	5.21719	4.30242		17461.2	-17461.2					-1.94355	0.0603482	0.0259751	2.32331	0.379763	2479.13	-19940.4		0		43416.7	79767.6	123184
2	3	0	4.67814	4.16738	5.00695	3.29336		-1143.51	1143.51					0.12728	0.395724	0.55064	0.718661	0.845941	5522.38	-4378.87		18604.7		27855.2	24813.8	71273.8
3	3	0	4.57154	4.46509	4.68631	2.71181		-13851.9	13851.9					1.5418	0.121539	0.938439	0.129512	1.67132	10910.5	2941.39		31313.1		20535	20178.8	72026.9
4	3	0	4.54149	4.08543	4.70353	2.74351		-11879.2	11879.2					1.32223	0.166446	0.906954	0.183522	1.50575	9829.68	2049.5		29340.4		21426.9	24616.9	75384.2
5	3	0	4.61651	4.17222	4.85771	2.41996		-9854.22	9854.22					1.09684	0.21861	0.863644	0.253125	1.34996	8812.68	1041.54		27315.4		22434.8	9364.88	59115.1
6	3	0	4.60612	4.19476	4.76991	3.37949		-4429.47	4429.47					0.493028	0.353286	0.689004	0.512749	1.00578	6565.81	-2136.34		21890.7		25612.7	7879.28	55382.7
7	3	0	4.52369	4.34813	4.70586	3.31197		-13948	13948					1.5525	0.119545	0.939728	0.127212	1.67971	10965.3	2982.67		31409.2		20493.7	10751	62653.9
8	3	0	4.49297	3.91876	4.62977	3.27508		-10322.5	10322.5					1.14896	0.206183	0.874713	0.235715	1.38467	9039.27	1283.2		27783.7		22193.2	10276.4	60253.3
9	3	25185	4.88331	4.36635	5.19248	3.78254		16270	8915.05					0.992302	0.243833	0.839475	0.29046	1.28276	8373.98	541.064		1191.25		22935.3	62353.9	86480.4
10	3	0	4.72511	4.86653	5.08361	3.7014		-4663.62	4663.62					0.519091	0.348657	0.698151	0.499401	1.01849	6648.81	-1985.18		22124.9		25461.5	124719	172306
11	3	0	4.79726	4.7441	5.00268	3.29026		2997.6	-2997.6					-0.333652	0.377343	0.369321	1.02172	0.688069	4491.78	-7489.38		14463.6		30965.7	80733.4	126163
12	3	0	4.59596	4.32699	4.80227	3.1682		-8863.03	8863.03					0.986512	0.245234	0.838059	0.292622	1.27913	8350.3	512.73		26324.3		22963.6	19149.8	68437.7
13	3	0	4.67358	4.0735	5.02456	3.03181		-2091.88	2091.88					0.23284	0.388273	0.592057	0.655804	0.888644	5801.15	-3709.27		19553.1		27185.6	16329.8	63068.6
14	3	0	4.58609	4.47989	4.75489	2.56585		-14498.9	14498.9					1.61382	0.108484	0.946717	0.11459	1.72841	11283.2	3215.69		31960.2		20260.7	25844	78064.8
15	3	0	4.64074	4.90607	4.85824	3.23452		-12607.6	12607.6					1.4033	0.149036	0.919737	0.162042	1.56534	10218.7	2388.85		30068.8		21087.5	54524.3	105681
16	3	0	4.54096	4.48068	4.74378	2.69461		-18052.8	18052.8					2.00939	0.0529839	0.977752	0.0541895	2.06358	13471.2	4581.55		35514		18894.8	37564.8	91973.7
17	3	0	4.56473	4.53309	4.87181	3.64157		-13079.6	13079.6					1.45584	0.138252	0.927282	0.149094	1.60494	10477.2	2602.42		30540.8		20873.9	26225.7	77640.5
18	3	0	4.62011	4.23121	4.79865	3.29491		-4455.73	4455.73					0.495951	0.352776	0.690036	0.511243	1.00719	6575.06	-2119.33		21917		25595.7	18391.5	65904.2
19	3	0	4.7012	4.60903	4.94552	3.53058		-2429.59	2429.59					0.270429	0.384618	0.606585	0.634071	0.9045	5904.66	-3475.07		19890.8		26951.4	61625.7	108468
20	3	0	4.5546	3.79623	4.64649	2.47422		-7394.3	7394.3					0.823033	0.284327	0.794755	0.357754	1.18079	7708.29	-313.987		24855.5		23790.3	19580.3	68226.2
21	3	0	4.56934	3.717	4.7414	1.83885		-9933.76	9933.76					1.10569	0.216489	0.86557	0.250112	1.3558	8850.81	1082.96		27395		22393.4	13717.7	63506.1
22	3	0	4.60213	4.23676	4.89304	3.05843		-9087.21	9087.21					1.01146	0.239197	0.844103	0.283374	1.29484	8452.82	634.385		26548.4		22842	44988.2	94378.6
23	3	0	4.58267	4.46184	4.76437	3.39898		-10070.2	10070.2					1.12088	0.21286	0.86883	0.244997	1.36587	8916.54	1153.64		27531.4		22322.7	41642.7	91496.8
24	3	0	4.55746	3.77466	4.66527	2.12385		-9084.75	9084.75					1.01119	0.239263	0.844037	0.283474	1.29467	8451.69	633.058		26546		22843.3	12278.2	61667.5
25	3	0	4.57403	4.02197	4.71579	2.62221		-8711.61	8711.61					0.969658	0.24931	0.833891	0.298972	1.26863	8281.73	429.875		26172.8		23046.5	15574.9	64794.2
26	3	0	4.57827	4.139	4.82146	3.46864		-6729.85	6729.85					0.749076	0.301346	0.773094	0.389792	1.13887	7434.63	-704.782		24191.1		24181.1	31922.4	80294.6
27	3	0	4.5292	3.69793	4.55624	2.8651		-5001.55	5001.55					0.556704	0.341674	0.711135	0.480463	1.03717	6770.72	-1769.17		22462.8		25245.5	14074	61782.3
28	3	0	4.5503	3.01072	4.70603	1.20412		-5484.96	5484.96					0.610511	0.331111	0.729238	0.454051	1.06456	6949.56	-1464.6		22946.2		24941	7106.11	54993.3
29	3	0	4.55291	3.55328	4.73662	1.6721		-10247.3	10247.3					1.1406	0.208166	0.872981	0.238455	1.37905	9002.56	1244.78		27708.6		22231.6	6048.79	55988.9
30	3	0	4.54206	3.92278	4.72911	2.38202		-12098	12098					1.34659	0.161123	0.910944	0.176874	1.52346	9945.31	2152.73		29559.3		21323.6	10405.1	61288

## Sheet: 环境4SFA
beta 0	7978.66
beta 1	-3024.27
beta 2	-83.0132
beta 3	1199.57
beta 4	86.0868
sigma-squared	443780
gamma	0.46947

## Sheet: 分离4
DUM	TIME	Input slack	1	2	3	4	Parameter Value	Environmental values	Mixed error term	σu	σv	σ*	λ	λε/σ	Φ(λε/σ)	Φ(λε/σ)2	P/Q	Inside the brackets	Inefficient management	Random interference term	Environment variable maximum	Environment variable adjustment	Random Perturbation Maximum	Random Perturbation Term Adjustment	Original input	Adjusted inputs
1	1	0	4.83244	4.34524	5.14678	4.26373	7978.66	-455.669	455.669	456.444	485.22	332.462	0.940696	0.64345	0.324343	0.740034	0.438282	1.08173	359.635	96.0335	45.7526	501.421	3036.56	2940.53	7261	10702.9
2	1	0	4.63323	4.12064	5.08175	3.2383	-3024.27	-0.834756	0.834756					0.00117876	0.398942	0.50047	0.797134	0.798313	265.409	-264.574		46.5873		3301.13	5497	8844.72
3	1	1157.8	4.51821	4.45828	4.67918	2.64444	-83.0132	-215.062	1372.86					1.93862	0.0609281	0.973726	0.0625722	2.00119	665.321	707.541		260.815		2329.02	7293	9882.83
4	1	1090.91	4.49185	4.05034	4.65637	2.62634	1199.57	-130.384	1221.3					1.72459	0.0901707	0.9577	0.0941535	1.81875	604.665	616.632		176.137		2419.93	2750	5346.06
5	1	124.71	4.58325	4.09026	4.83443	2.32634	86.0868	-222.347	347.057					0.490079	0.353799	0.687961	0.514271	1.00435	333.909	13.1481		268.099		3023.41	1035	4326.51
6	1	0	4.5722	4.06982	4.76348	3.30578	443780	-188.008	188.008					0.265486	0.385128	0.604682	0.636909	0.902395	300.013	-112.005		233.76		3148.56	3268	6650.32
7	1	0	4.4796	4.32307	4.74516	3.26788	0.46947	45.7526	-45.7526					-0.0646073	0.398111	0.474243	0.839465	0.774857	257.611	-303.364		0		3339.92	3412	6751.92
8	1	1121.16	4.46525	4.05953	4.63623	3.24674		-21.4609	1142.62					1.6135	0.108541	0.946682	0.114655	1.72815	574.545	568.076		67.2135		2468.48	2431	4966.7
9	1	0	4.83272	4.31645	5.13028	3.74663		-518.44	518.44					0.73209	0.305161	0.767943	0.397374	1.12946	375.504	142.936		564.193		2893.62	5875	9332.82
10	1	0	4.67394	4.82133	5.06133	3.6638		-169.986	169.986					0.240037	0.387613	0.594849	0.651616	0.891653	296.441	-126.455		215.738		3163.01	21550	24928.8
11	1	0	4.74487	4.65221	4.99407	3.33486		-479.472	479.472					0.677062	0.317225	0.750817	0.422506	1.09957	365.565	113.907		525.224		2922.65	17838	21285.9
12	1	0	4.53647	4.31691	4.67862	3.20466		-210.976	210.976					0.29792	0.381625	0.617118	0.618399	0.916319	304.642	-93.6652		256.729		3130.22	6510	9896.95
13	1	185.22	4.6245	3.84305	4.95998	2.96237		-121.218	306.438					0.432721	0.363287	0.667391	0.544339	0.97706	324.836	-18.398		166.97		3054.96	3159	6380.93
14	1	0	4.52917	4.39329	4.67609	2.35025		-271.819	271.819					0.383836	0.370611	0.64945	0.570653	0.954489	317.332	-45.5126		317.572		3082.07	5051	8450.64
15	1	5524.97	4.59714	4.89281	4.88234	3.19562		-198.672	5723.64					8.08235	2.60554e-15	1	2.60554e-15	8.08235	2687.08	3036.56		244.425		0	26512	26756.4
16	1	1124.54	4.50344	4.50435	4.70029	2.58883		-153.664	1278.21					1.80496	0.0782481	0.964459	0.0811316	1.88609	627.053	651.153		199.416		2385.41	8660	11244.8
17	1	1192.55	4.53725	4.54004	4.82358	3.63377		-21.0262	1213.58					1.71369	0.0918763	0.956708	0.0960338	1.80973	601.667	611.912		66.7788		2424.65	10609	13100.4
18	1	1932.5	4.56465	4.23404	4.72385	3.20112		-235.351	2167.85					3.06122	0.00368131	0.998898	0.00368537	3.06491	1018.97	1148.88		281.104		1887.67	6634	8802.78
19	1	0	4.64681	4.5226	4.93657	3.49415		-227.381	227.381					0.321084	0.378899	0.625927	0.60534	0.926425	308.001	-80.6208		273.133		3117.18	13823	17213.3
20	1	0	4.51103	3.78197	4.61793	2.39094		-232.476	232.476					0.328279	0.378015	0.62865	0.601312	0.929591	309.054	-76.5783		278.229		3113.14	1237	4628.37
21	1	328.753	4.52308	3.70018	4.71563	1.57978		-214.766	543.52					0.767504	0.297164	0.778609	0.38166	1.14916	382.054	161.466		260.519		2875.09	1834	4969.61
22	1	0	4.54269	4.20003	4.8191	3.03862		-65.8704	65.8704					0.0930156	0.39722	0.537054	0.739627	0.832643	276.823	-210.952		111.623		3247.51	4682	8041.13
23	1	0	4.52135	4.41799	4.68916	3.35199		-148.305	148.305					0.209421	0.390289	0.58294	0.669518	0.87894	292.214	-143.91		194.057		3180.47	8740	12114.5
24	1	0	4.49958	3.7502	4.61536	2.04139		-228.388	228.388					0.322507	0.378725	0.626466	0.604543	0.92705	308.209	-79.8211		274.141		3116.38	2154	5544.52
25	1	305.506	4.52489	4.00471	4.5698	2.54654		-337.23	642.736					0.907608	0.264262	0.817957	0.323075	1.23068	409.156	233.58		382.983		2802.98	2764	5949.96
26	1	0	4.5227	4.13754	4.80262	3.4501		15.445	-15.445					-0.0218099	0.398847	0.4913	0.811821	0.790011	262.649	-278.094		30.3076		3314.65	2465	5809.96
27	1	0	4.4765	3.71559	4.49605	2.80754		-232.889	232.889					0.328863	0.377942	0.62887	0.600986	0.929849	309.14	-76.2508		278.642		3112.81	1466	4857.45
28	1	0	4.49851	2.9722	4.67842	1.27875		-150.583	150.583					0.212639	0.390024	0.584196	0.667626	0.880265	292.655	-142.072		196.336		3178.63	162	3536.97
29	1	0	4.50373	3.65002	4.73315	1.69897		-120.796	120.796					0.170577	0.39318	0.567722	0.692558	0.863135	286.96	-166.164		166.549		3202.72	489	3858.27
30	1	0	4.51539	3.93455	4.69438	2.35025		-170.133	170.133					0.240245	0.387594	0.59493	0.651495	0.89174	296.47	-126.337		215.886		3162.9	515	3893.78
1	2	0	4.86834	4.42645	5.21543	4.27075		-488.021	488.021					0.689134	0.314619	0.754631	0.416918	1.10605	367.721	120.3		533.773		2916.26	6643	10093
2	2	0	4.66388	4.14211	4.95603	3.23905		-246.056	246.056					0.347455	0.375573	0.635875	0.59064	0.938095	311.881	-65.8259		291.808		3102.38	3970	7364.19
3	2	0	4.55313	4.45192	4.66603	2.6637		-334.232	334.232					0.471969	0.356894	0.681526	0.52367	0.995639	331.012	3.2195		379.985		3033.34	4389	7802.32
4	2	386.413	4.52195	4.054	4.66014	2.6637		-213.983	600.396					0.847819	0.2785	0.801731	0.347373	1.19519	397.357	203.039		259.736		2833.52	2412	5505.26
5	2	0	4.61047	4.12956	4.83156	2.33846		-310.334	310.334					0.438223	0.362418	0.669388	0.541417	0.97964	325.693	-15.3592		356.087		3051.92	682	4090
6	2	0	4.59963	4.11641	4.75733	3.35025		-278.411	278.411					0.393144	0.369273	0.652894	0.565594	0.958738	318.745	-40.3334		324.164		3076.89	2816	6217.06
7	2	0	4.50919	4.33066	4.63824	3.28735		-170.943	170.943					0.241388	0.387487	0.595373	0.650831	0.892219	296.629	-125.687		216.695		3162.25	2913	6291.94
8	2	722.524	4.49059	4.02967	4.5585	3.28398		-185.627	908.151					1.2824	0.175307	0.900149	0.194754	1.47715	491.099	417.053		231.38		2619.51	2174	5024.89
9	2	0	4.86697	4.32083	5.19667	3.75982		-541.588	541.588					0.764777	0.297786	0.777798	0.382858	1.14763	381.545	160.043		587.341		2876.52	5510	8973.86
10	2	0	4.70805	4.81733	5.09204	3.69679		-233.12	233.12					0.329189	0.377902	0.628993	0.600804	0.929993	309.188	-76.0677		278.872		3112.63	24118	27509.5
11	2	0	4.77947	4.69662	5.03191	3.30578		-544.894	544.894					0.769444	0.296722	0.779185	0.38081	1.15025	382.416	162.477		590.646		2874.08	18321	21785.7
12	2	0	4.57449	4.24276	4.76712	3.20656		-213.491	213.491					0.301471	0.381219	0.618472	0.616388	0.917859	305.154	-91.6624		259.244		3128.22	7124	10511.5
13	2	244.055	4.65916	3.94295	5.02995	3.00817		-146.452	390.508					0.551436	0.342673	0.709333	0.483092	1.03453	343.942	46.5659		192.205		2989.99	3357	6539.2
14	2	680.393	4.56284	4.45802	4.72562	2.3784		-317.191	997.584					1.40869	0.147911	0.920536	0.16068	1.56937	521.756	475.828		362.944		2560.73	6393	9316.67
15	2	0	4.62664	4.88471	4.84913	3.2335		-323.793	323.793					0.457228	0.359347	0.676246	0.531384	0.988613	328.677	-4.88362		369.546		3041.44	20193	23604
16	2	1072.01	4.53404	4.50542	4.75119	2.52504		-190.732	1262.75					1.78312	0.0813736	0.962717	0.0845249	1.86765	620.923	641.823		236.485		2394.74	9084	11715.2
17	2	2070.36	4.5752	4.51004	4.88867	3.59824		-58.3042	2128.67					3.00589	0.00435415	0.998676	0.00435992	3.01025	1000.8	1127.87		104.057		1908.69	9805	11817.7
18	2	528.356	4.60034	4.22879	4.75997	3.25285		-295.088	823.444					1.16279	0.202914	0.877542	0.23123	1.39402	463.458	359.986		340.84		2676.57	6209	9226.41
19	2	0	4.6823	4.55236	4.97392	3.48926		-292.828	292.828					0.413503	0.366253	0.660381	0.554609	0.968112	321.861	-29.0324		338.581		3065.59	14274	17678.2
20	2	0	4.54089	3.79064	4.6331	2.29885		-313.237	313.237					0.442322	0.361764	0.670872	0.539245	0.981567	326.334	-13.0971		358.99		3049.66	1232	4640.65
21	2	0	4.5565	3.7145	4.7521	1.6721		-265.346	265.346					0.374695	0.371898	0.646056	0.575643	0.950338	315.952	-50.6057		311.098		3087.16	1109	4507.26
22	2	0	4.57908	4.22891	4.87983	3.04532		-104.893	104.893					0.148119	0.39459	0.558876	0.706043	0.854162	283.977	-179.084		150.645		3215.64	4032	7398.29
23	2	0	4.55815	4.46127	4.74643	3.40329		-190.093	190.093					0.268431	0.384825	0.605816	0.635218	0.903649	300.429	-110.336		235.846		3146.89	8616	11998.7
24	2	0	4.53661	3.8072	4.66683	2.04922		-282.707	282.707					0.399211	0.368386	0.655131	0.562309	0.96152	319.669	-36.9622		328.46		3073.52	2740	6141.98
25	2	589.361	4.55916	3.97575	4.68073	2.60746		-300.155	889.516					1.25609	0.181261	0.895458	0.202423	1.45851	484.9	404.616		345.908		2631.94	2726	5703.85
26	2	0	4.55749	4.17693	4.82379	3.4833		-64.7815	64.7815					0.091478	0.397277	0.536444	0.740575	0.832053	276.626	-211.845		110.534		3248.4	2930	6288.94
27	2	0	4.50952	3.71867	4.51844	2.83885		-303.442	303.442					0.42849	0.363949	0.665853	0.546591	0.975081	324.178	-20.7364		349.194		3057.3	1315	4721.49
28	2	42.0416	4.52931	3.03463	4.69003	1.17609		-243.811	285.852					0.403652	0.36773	0.656766	0.55991	0.963563	320.348	-34.496		289.563		3071.05	301	3661.62
29	2	0	4.53565	3.38256	4.73414	1.78533		-186.538	186.538					0.263411	0.385339	0.603883	0.638102	0.901513	299.719	-113.181		232.291		3149.74	681	4063.03
30	2	0	4.53988	3.93541	4.73464	2.34242		-196.635	196.635					0.277668	0.383856	0.609366	0.629926	0.907594	301.741	-105.106		242.387		3141.67	455	3839.05
1	3	0	4.87853	4.43238	5.21719	4.30242		-514.488	514.488					0.726509	0.306405	0.766237	0.399883	1.12639	374.483	140.005		560.241		2896.55	6567	10023.8
2	3	0	4.67814	4.16738	5.00695	3.29336		-225.519	225.519					0.318455	0.379218	0.62493	0.606816	0.925271	307.618	-82.0992		271.271		3118.66	5131	8520.93
3	3	0	4.57154	4.46509	4.68631	2.71181		-362.545	362.545					0.51195	0.349943	0.695657	0.50304	1.01499	337.446	25.0992		408.298		3011.46	4911	8330.76
4	3	0	4.54149	4.08543	4.70353	2.74351		-216.754	216.754					0.306079	0.380686	0.620228	0.613784	0.919863	305.82	-89.0657		262.507		3125.62	2048	5436.13
5	3	270.15	4.61651	4.17222	4.85771	2.41996		-293.75	563.9					0.796283	0.290552	0.787066	0.369158	1.16544	387.466	176.434		339.503		2860.12	1295	4494.63
6	3	0	4.60612	4.19476	4.76991	3.37949		-286.928	286.928					0.405171	0.367504	0.657324	0.559091	0.964263	320.581	-33.6531		332.681		3070.21	2733	6135.89
7	3	0	4.52369	4.34813	4.70586	3.31197		-133.003	133.003					0.187814	0.391968	0.574489	0.68229	0.870104	289.277	-156.274		178.756		3192.83	3161	6532.59
8	3	0	4.49297	3.91876	4.62977	3.27508		-98.8994	98.8994					0.139656	0.395071	0.555534	0.711155	0.850811	282.863	-183.963		144.652		3220.52	1436	4801.17
9	3	0	4.88331	4.36635	5.19248	3.78254		-597.848	597.848					0.844221	0.279349	0.800727	0.348869	1.19309	396.658	201.19		643.6		2835.37	5604	9082.97
10	3	0	4.72511	4.86653	5.08361	3.7014		-298.516	298.516					0.421535	0.365027	0.663318	0.550305	0.971839	323.1	-24.5841		344.269		3061.14	25243	28648.4
11	3	0	4.79726	4.7441	5.00268	3.29026		-639.041	639.041					0.902389	0.265513	0.816575	0.325154	1.22754	408.112	230.928		684.793		2805.63	19241	22731.4
12	3	0	4.59596	4.32699	4.80227	3.1682		-246.544	246.544					0.348145	0.375483	0.636134	0.590258	0.938403	311.984	-65.4399		292.296		3102	7488	10882.3
13	3	0	4.67358	4.0735	5.02456	3.03181		-205.32	205.32					0.289932	0.382522	0.614066	0.622933	0.912865	303.493	-98.1738		251.072		3134.73	3299	6684.8
14	3	0	4.58609	4.47989	4.75489	2.56585		-338.072	338.072					0.477392	0.355977	0.683459	0.520846	0.998238	331.877	6.19568		383.825		3030.36	6577	9991.19
15	3	0	4.64074	4.90607	4.85824	3.23452		-357.195	357.195					0.504395	0.351289	0.693008	0.506905	1.0113	336.219	20.9755		402.947		3015.58	22981	26399.5
16	3	673.217	4.54096	4.48068	4.74378	2.69461		-203.888	877.106					1.23856	0.185267	0.892246	0.207641	1.4462	480.808	396.298		249.641		2640.26	9256	12145.9
17	3	0	4.56473	4.53309	4.87181	3.64157		-45.0469	45.0469					0.0636108	0.398136	0.52536	0.757835	0.821445	273.1	-228.053		90.7995		3264.61	10700	14055.4
18	3	0	4.62011	4.23121	4.79865	3.29491		-305.06	305.06					0.430775	0.363592	0.666684	0.545374	0.976149	324.533	-19.473		350.813		3056.03	6332	9738.84
19	3	0	4.7012	4.60903	4.94552	3.53058		-385.185	385.185					0.543919	0.344086	0.706752	0.486856	1.03078	342.694	42.4905		430.937		2994.07	14878	18303
20	3	0	4.5546	3.79623	4.64649	2.47422		-324.012	324.012					0.457537	0.359296	0.676358	0.531222	0.988759	328.725	-4.71349		369.764		3041.27	1052	4463.04
21	3	0	4.56934	3.717	4.7414	1.83885		-302.857	302.857					0.427664	0.364078	0.665552	0.547032	0.974696	324.05	-21.1932		348.609		3057.75	1006	4412.36
22	3	0	4.60213	4.23676	4.89304	3.05843		-158.267	158.267					0.223489	0.389103	0.588423	0.661264	0.884753	294.147	-135.88		204.02		3172.44	4131	7507.46
23	3	0	4.58267	4.46184	4.76437	3.39898		-243.129	243.129					0.343322	0.37611	0.634322	0.592932	0.936254	311.269	-68.1409		288.881		3104.7	9868	13261.6
24	3	0	4.55746	3.77466	4.66527	2.12385		-338.505	338.505					0.478003	0.355873	0.683676	0.520529	0.998531	331.974	6.53053		384.257		3030.03	2799	6213.29
25	3	74.4361	4.57403	4.02197	4.71579	2.62221		-305.62	380.056					0.536678	0.345435	0.704255	0.490498	1.02718	341.497	38.5591		351.373		2998	2259	5608.37
26	3	0	4.57827	4.139	4.82146	3.46864		-128.564	128.564					0.181546	0.392422	0.57203	0.686016	0.867561	288.432	-159.867		174.317		3196.43	2696	6066.74
27	3	272.772	4.5292	3.69793	4.55624	2.8651		-313.631	586.402					0.828059	0.28315	0.796181	0.355635	1.18369	393.534	192.869		359.383		2843.69	1347	4550.07
28	3	0	4.5503	3.01072	4.70603	1.20412		-283.716	283.716					0.400635	0.368177	0.655656	0.561539	0.962175	319.887	-36.1712		329.468		3072.73	190	3592.2
29	3	0	4.55291	3.55328	4.73662	1.6721		-259.654	259.654					0.366658	0.373007	0.643063	0.580048	0.946706	314.744	-55.0899		305.407		3091.65	611	4008.06
30	3	0	4.54206	3.92278	4.72911	2.38202		-205.415	205.415					0.290067	0.382507	0.614117	0.622857	0.912923	303.513	-98.0977		251.168		3134.66	361	3746.82
