# Supplementary material for: Research on the impact of China’s reform to delegate power, streamline administration, and optimize government services on the technology innovation efficiency of the pharmaceutical manufacturing industry
Source: Front Public Health. 2024 Jan 26;12:1325298. doi: 10.3389/fpubh.2024.1325298 (PMC10853378; doi:10.3389/fpubh.2024.1325298)
Supplement: Supplementary file 7 [file Table_7.XLSX]

## Sheet: The SFA equation for input 1
1	1	162.317	4.83244	4.34524	5.14678	4.26373
2	1	0	4.63323	4.12064	5.08175	3.2383
3	1	1056	4.51821	4.45828	4.67918	2.64444
4	1	0	4.49185	4.05034	4.65637	2.62634
5	1	0	4.58325	4.09026	4.83443	2.32634
6	1	0	4.5722	4.06982	4.76348	3.30578
7	1	1231.91	4.4796	4.32307	4.74516	3.26788
8	1	0	4.46525	4.05953	4.63623	3.24674
9	1	0	4.83272	4.31645	5.13028	3.74663
10	1	0	4.67394	4.82133	5.06133	3.6638
11	1	0	4.74487	4.65221	4.99407	3.33486
12	1	0	4.53647	4.31691	4.67862	3.20466
13	1	1026.63	4.6245	3.84305	4.95998	2.96237
14	1	0	4.52917	4.39329	4.67609	2.35025
15	1	1654.22	4.59714	4.89281	4.88234	3.19562
16	1	0	4.50344	4.50435	4.70029	2.58883
17	1	0	4.53725	4.54004	4.82358	3.63377
18	1	0	4.56465	4.23404	4.72385	3.20112
19	1	0	4.64681	4.5226	4.93657	3.49415
20	1	0	4.51103	3.78197	4.61793	2.39094
21	1	0	4.52308	3.70018	4.71563	1.57978
22	1	0	4.54269	4.20003	4.8191	3.03862
23	1	0	4.52135	4.41799	4.68916	3.35199
24	1	0	4.49958	3.7502	4.61536	2.04139
25	1	0	4.52489	4.00471	4.5698	2.54654
26	1	0	4.5227	4.13754	4.80262	3.4501
27	1	0	4.4765	3.71559	4.49605	2.80754
28	1	0	4.49851	2.9722	4.67842	1.27875
29	1	0	4.50373	3.65002	4.73315	1.69897
30	1	0	4.51539	3.93455	4.69438	2.35025
1	2	0	4.86834	4.42645	5.21543	4.27075
2	2	0	4.66388	4.14211	4.95603	3.23905
3	2	0	4.55313	4.45192	4.66603	2.6637
4	2	196.87	4.52195	4.054	4.66014	2.6637
5	2	0	4.61047	4.12956	4.83156	2.33846
6	2	0	4.59963	4.11641	4.75733	3.35025
7	2	429.245	4.50919	4.33066	4.63824	3.28735
8	2	36.7867	4.49059	4.02967	4.5585	3.28398
9	2	0	4.86697	4.32083	5.19667	3.75982
10	2	3.75995	4.70805	4.81733	5.09204	3.69679
11	2	0	4.77947	4.69662	5.03191	3.30578
12	2	0	4.57449	4.24276	4.76712	3.20656
13	2	0	4.65916	3.94295	5.02995	3.00817
14	2	0	4.56284	4.45802	4.72562	2.3784
15	2	0	4.62664	4.88471	4.84913	3.2335
16	2	0	4.53404	4.50542	4.75119	2.52504
17	2	0	4.5752	4.51004	4.88867	3.59824
18	2	0	4.60034	4.22879	4.75997	3.25285
19	2	0	4.6823	4.55236	4.97392	3.48926
20	2	0	4.54089	3.79064	4.6331	2.29885
21	2	999.928	4.5565	3.7145	4.7521	1.6721
22	2	0	4.57908	4.22891	4.87983	3.04532
23	2	0	4.55815	4.46127	4.74643	3.40329
24	2	0	4.53661	3.8072	4.66683	2.04922
25	2	1045.23	4.55916	3.97575	4.68073	2.60746
26	2	0	4.55749	4.17693	4.82379	3.4833
27	2	685.832	4.50952	3.71867	4.51844	2.83885
28	2	0	4.52931	3.03463	4.69003	1.17609
29	2	0	4.53565	3.38256	4.73414	1.78533
30	2	0	4.53988	3.93541	4.73464	2.34242
1	3	0	4.87853	4.43238	5.21719	4.30242
2	3	0	4.67814	4.16738	5.00695	3.29336
3	3	0	4.57154	4.46509	4.68631	2.71181
4	3	0	4.54149	4.08543	4.70353	2.74351
5	3	0	4.61651	4.17222	4.85771	2.41996
6	3	0	4.60612	4.19476	4.76991	3.37949
7	3	0	4.52369	4.34813	4.70586	3.31197
8	3	0	4.49297	3.91876	4.62977	3.27508
9	3	0	4.88331	4.36635	5.19248	3.78254
10	3	0	4.72511	4.86653	5.08361	3.7014
11	3	0	4.79726	4.7441	5.00268	3.29026
12	3	0	4.59596	4.32699	4.80227	3.1682
13	3	1090.86	4.67358	4.0735	5.02456	3.03181
14	3	0	4.58609	4.47989	4.75489	2.56585
15	3	0	4.64074	4.90607	4.85824	3.23452
16	3	0	4.54096	4.48068	4.74378	2.69461
17	3	0	4.56473	4.53309	4.87181	3.64157
18	3	0	4.62011	4.23121	4.79865	3.29491
19	3	0	4.7012	4.60903	4.94552	3.53058
20	3	0	4.5546	3.79623	4.64649	2.47422
21	3	0	4.56934	3.717	4.7414	1.83885
22	3	0	4.60213	4.23676	4.89304	3.05843
23	3	0	4.58267	4.46184	4.76437	3.39898
24	3	0	4.55746	3.77466	4.66527	2.12385
25	3	0	4.57403	4.02197	4.71579	2.62221
26	3	0	4.57827	4.139	4.82146	3.46864
27	3	0	4.5292	3.69793	4.55624	2.8651
28	3	0	4.5503	3.01072	4.70603	1.20412
29	3	0	4.55291	3.55328	4.73662	1.6721
30	3	0	4.54206	3.92278	4.72911	2.38202

## Sheet: The SFA equation for input 2
1	1	0	4.83244	4.34524	5.14678	4.26373
2	1	0	4.63323	4.12064	5.08175	3.2383
3	1	0	4.51821	4.45828	4.67918	2.64444
4	1	0	4.49185	4.05034	4.65637	2.62634
5	1	0	4.58325	4.09026	4.83443	2.32634
6	1	0	4.5722	4.06982	4.76348	3.30578
7	1	0	4.4796	4.32307	4.74516	3.26788
8	1	0	4.46525	4.05953	4.63623	3.24674
9	1	8010.07	4.83272	4.31645	5.13028	3.74663
10	1	0	4.67394	4.82133	5.06133	3.6638
11	1	0	4.74487	4.65221	4.99407	3.33486
12	1	0	4.53647	4.31691	4.67862	3.20466
13	1	0	4.6245	3.84305	4.95998	2.96237
14	1	0	4.52917	4.39329	4.67609	2.35025
15	1	0	4.59714	4.89281	4.88234	3.19562
16	1	0	4.50344	4.50435	4.70029	2.58883
17	1	0	4.53725	4.54004	4.82358	3.63377
18	1	0	4.56465	4.23404	4.72385	3.20112
19	1	0	4.64681	4.5226	4.93657	3.49415
20	1	0	4.51103	3.78197	4.61793	2.39094
21	1	0	4.52308	3.70018	4.71563	1.57978
22	1	0	4.54269	4.20003	4.8191	3.03862
23	1	0	4.52135	4.41799	4.68916	3.35199
24	1	0	4.49958	3.7502	4.61536	2.04139
25	1	0	4.52489	4.00471	4.5698	2.54654
26	1	0	4.5227	4.13754	4.80262	3.4501
27	1	0	4.4765	3.71559	4.49605	2.80754
28	1	0	4.49851	2.9722	4.67842	1.27875
29	1	0	4.50373	3.65002	4.73315	1.69897
30	1	0	4.51539	3.93455	4.69438	2.35025
1	2	103091	4.86834	4.42645	5.21543	4.27075
2	2	0	4.66388	4.14211	4.95603	3.23905
3	2	0	4.55313	4.45192	4.66603	2.6637
4	2	0	4.52195	4.054	4.66014	2.6637
5	2	0	4.61047	4.12956	4.83156	2.33846
6	2	0	4.59963	4.11641	4.75733	3.35025
7	2	31853.5	4.50919	4.33066	4.63824	3.28735
8	2	0	4.49059	4.02967	4.5585	3.28398
9	2	106357	4.86697	4.32083	5.19667	3.75982
10	2	0	4.70805	4.81733	5.09204	3.69679
11	2	0	4.77947	4.69662	5.03191	3.30578
12	2	0	4.57449	4.24276	4.76712	3.20656
13	2	0	4.65916	3.94295	5.02995	3.00817
14	2	0	4.56284	4.45802	4.72562	2.3784
15	2	0	4.62664	4.88471	4.84913	3.2335
16	2	0	4.53404	4.50542	4.75119	2.52504
17	2	0	4.5752	4.51004	4.88867	3.59824
18	2	0	4.60034	4.22879	4.75997	3.25285
19	2	0	4.6823	4.55236	4.97392	3.48926
20	2	0	4.54089	3.79064	4.6331	2.29885
21	2	1631.07	4.5565	3.7145	4.7521	1.6721
22	2	0	4.57908	4.22891	4.87983	3.04532
23	2	19906.7	4.55815	4.46127	4.74643	3.40329
24	2	0	4.53661	3.8072	4.66683	2.04922
25	2	0	4.55916	3.97575	4.68073	2.60746
26	2	0	4.55749	4.17693	4.82379	3.4833
27	2	0	4.50952	3.71867	4.51844	2.83885
28	2	639.18	4.52931	3.03463	4.69003	1.17609
29	2	0	4.53565	3.38256	4.73414	1.78533
30	2	0	4.53988	3.93541	4.73464	2.34242
1	3	0	4.87853	4.43238	5.21719	4.30242
2	3	0	4.67814	4.16738	5.00695	3.29336
3	3	0	4.57154	4.46509	4.68631	2.71181
4	3	0	4.54149	4.08543	4.70353	2.74351
5	3	2630.16	4.61651	4.17222	4.85771	2.41996
6	3	0	4.60612	4.19476	4.76991	3.37949
7	3	25956	4.52369	4.34813	4.70586	3.31197
8	3	0	4.49297	3.91876	4.62977	3.27508
9	3	158326	4.88331	4.36635	5.19248	3.78254
10	3	0	4.72511	4.86653	5.08361	3.7014
11	3	0	4.79726	4.7441	5.00268	3.29026
12	3	0	4.59596	4.32699	4.80227	3.1682
13	3	21758.9	4.67358	4.0735	5.02456	3.03181
14	3	0	4.58609	4.47989	4.75489	2.56585
15	3	0	4.64074	4.90607	4.85824	3.23452
16	3	0	4.54096	4.48068	4.74378	2.69461
17	3	0	4.56473	4.53309	4.87181	3.64157
18	3	0	4.62011	4.23121	4.79865	3.29491
19	3	0	4.7012	4.60903	4.94552	3.53058
20	3	0	4.5546	3.79623	4.64649	2.47422
21	3	0	4.56934	3.717	4.7414	1.83885
22	3	0	4.60213	4.23676	4.89304	3.05843
23	3	0	4.58267	4.46184	4.76437	3.39898
24	3	0	4.55746	3.77466	4.66527	2.12385
25	3	0	4.57403	4.02197	4.71579	2.62221
26	3	0	4.57827	4.139	4.82146	3.46864
27	3	1430.54	4.5292	3.69793	4.55624	2.8651
28	3	0	4.5503	3.01072	4.70603	1.20412
29	3	0	4.55291	3.55328	4.73662	1.6721
30	3	0	4.54206	3.92278	4.72911	2.38202

## Sheet: The SFA equation for input 3
1	1	100829	4.83244	4.34524	5.14678	4.26373
2	1	0	4.63323	4.12064	5.08175	3.2383
3	1	0	4.51821	4.45828	4.67918	2.64444
4	1	4449.14	4.49185	4.05034	4.65637	2.62634
5	1	0	4.58325	4.09026	4.83443	2.32634
6	1	0	4.5722	4.06982	4.76348	3.30578
7	1	2008.43	4.4796	4.32307	4.74516	3.26788
8	1	8501.76	4.46525	4.05953	4.63623	3.24674
9	1	44004.4	4.83272	4.31645	5.13028	3.74663
10	1	0	4.67394	4.82133	5.06133	3.6638
11	1	0	4.74487	4.65221	4.99407	3.33486
12	1	0	4.53647	4.31691	4.67862	3.20466
13	1	0	4.6245	3.84305	4.95998	2.96237
14	1	579.34	4.52917	4.39329	4.67609	2.35025
15	1	6951.23	4.59714	4.89281	4.88234	3.19562
16	1	0	4.50344	4.50435	4.70029	2.58883
17	1	0	4.53725	4.54004	4.82358	3.63377
18	1	7553.29	4.56465	4.23404	4.72385	3.20112
19	1	0	4.64681	4.5226	4.93657	3.49415
20	1	0	4.51103	3.78197	4.61793	2.39094
21	1	41948.8	4.52308	3.70018	4.71563	1.57978
22	1	0	4.54269	4.20003	4.8191	3.03862
23	1	0	4.52135	4.41799	4.68916	3.35199
24	1	0	4.49958	3.7502	4.61536	2.04139
25	1	0	4.52489	4.00471	4.5698	2.54654
26	1	0	4.5227	4.13754	4.80262	3.4501
27	1	1959.42	4.4765	3.71559	4.49605	2.80754
28	1	0	4.49851	2.9722	4.67842	1.27875
29	1	0	4.50373	3.65002	4.73315	1.69897
30	1	13186.6	4.51539	3.93455	4.69438	2.35025
1	2	82397.2	4.86834	4.42645	5.21543	4.27075
2	2	0	4.66388	4.14211	4.95603	3.23905
3	2	0	4.55313	4.45192	4.66603	2.6637
4	2	0	4.52195	4.054	4.66014	2.6637
5	2	0	4.61047	4.12956	4.83156	2.33846
6	2	0	4.59963	4.11641	4.75733	3.35025
7	2	0	4.50919	4.33066	4.63824	3.28735
8	2	8796.42	4.49059	4.02967	4.5585	3.28398
9	2	30061.6	4.86697	4.32083	5.19667	3.75982
10	2	2823.23	4.70805	4.81733	5.09204	3.69679
11	2	0	4.77947	4.69662	5.03191	3.30578
12	2	0	4.57449	4.24276	4.76712	3.20656
13	2	0	4.65916	3.94295	5.02995	3.00817
14	2	0	4.56284	4.45802	4.72562	2.3784
15	2	0	4.62664	4.88471	4.84913	3.2335
16	2	0	4.53404	4.50542	4.75119	2.52504
17	2	0	4.5752	4.51004	4.88867	3.59824
18	2	0	4.60034	4.22879	4.75997	3.25285
19	2	0	4.6823	4.55236	4.97392	3.48926
20	2	0	4.54089	3.79064	4.6331	2.29885
21	2	0	4.5565	3.7145	4.7521	1.6721
22	2	0	4.57908	4.22891	4.87983	3.04532
23	2	0	4.55815	4.46127	4.74643	3.40329
24	2	0	4.53661	3.8072	4.66683	2.04922
25	2	0	4.55916	3.97575	4.68073	2.60746
26	2	0	4.55749	4.17693	4.82379	3.4833
27	2	0	4.50952	3.71867	4.51844	2.83885
28	2	0	4.52931	3.03463	4.69003	1.17609
29	2	762.263	4.53565	3.38256	4.73414	1.78533
30	2	0	4.53988	3.93541	4.73464	2.34242
1	3	0	4.87853	4.43238	5.21719	4.30242
2	3	0	4.67814	4.16738	5.00695	3.29336
3	3	0	4.57154	4.46509	4.68631	2.71181
4	3	0	4.54149	4.08543	4.70353	2.74351
5	3	0	4.61651	4.17222	4.85771	2.41996
6	3	0	4.60612	4.19476	4.76991	3.37949
7	3	0	4.52369	4.34813	4.70586	3.31197
8	3	0	4.49297	3.91876	4.62977	3.27508
9	3	25185	4.88331	4.36635	5.19248	3.78254
10	3	0	4.72511	4.86653	5.08361	3.7014
11	3	0	4.79726	4.7441	5.00268	3.29026
12	3	0	4.59596	4.32699	4.80227	3.1682
13	3	0	4.67358	4.0735	5.02456	3.03181
14	3	0	4.58609	4.47989	4.75489	2.56585
15	3	0	4.64074	4.90607	4.85824	3.23452
16	3	0	4.54096	4.48068	4.74378	2.69461
17	3	0	4.56473	4.53309	4.87181	3.64157
18	3	0	4.62011	4.23121	4.79865	3.29491
19	3	0	4.7012	4.60903	4.94552	3.53058
20	3	0	4.5546	3.79623	4.64649	2.47422
21	3	0	4.56934	3.717	4.7414	1.83885
22	3	0	4.60213	4.23676	4.89304	3.05843
23	3	0	4.58267	4.46184	4.76437	3.39898
24	3	0	4.55746	3.77466	4.66527	2.12385
25	3	0	4.57403	4.02197	4.71579	2.62221
26	3	0	4.57827	4.139	4.82146	3.46864
27	3	0	4.5292	3.69793	4.55624	2.8651
28	3	0	4.5503	3.01072	4.70603	1.20412
29	3	0	4.55291	3.55328	4.73662	1.6721
30	3	0	4.54206	3.92278	4.72911	2.38202

## Sheet: The SFA equation for input 4
1	1	0	4.83244	4.34524	5.14678	4.26373
2	1	0	4.63323	4.12064	5.08175	3.2383
3	1	1157.8	4.51821	4.45828	4.67918	2.64444
4	1	1090.91	4.49185	4.05034	4.65637	2.62634
5	1	124.71	4.58325	4.09026	4.83443	2.32634
6	1	0	4.5722	4.06982	4.76348	3.30578
7	1	0	4.4796	4.32307	4.74516	3.26788
8	1	1121.16	4.46525	4.05953	4.63623	3.24674
9	1	0	4.83272	4.31645	5.13028	3.74663
10	1	0	4.67394	4.82133	5.06133	3.6638
11	1	0	4.74487	4.65221	4.99407	3.33486
12	1	0	4.53647	4.31691	4.67862	3.20466
13	1	185.22	4.6245	3.84305	4.95998	2.96237
14	1	0	4.52917	4.39329	4.67609	2.35025
15	1	5524.97	4.59714	4.89281	4.88234	3.19562
16	1	1124.54	4.50344	4.50435	4.70029	2.58883
17	1	1192.55	4.53725	4.54004	4.82358	3.63377
18	1	1932.5	4.56465	4.23404	4.72385	3.20112
19	1	0	4.64681	4.5226	4.93657	3.49415
20	1	0	4.51103	3.78197	4.61793	2.39094
21	1	328.753	4.52308	3.70018	4.71563	1.57978
22	1	0	4.54269	4.20003	4.8191	3.03862
23	1	0	4.52135	4.41799	4.68916	3.35199
24	1	0	4.49958	3.7502	4.61536	2.04139
25	1	305.506	4.52489	4.00471	4.5698	2.54654
26	1	0	4.5227	4.13754	4.80262	3.4501
27	1	0	4.4765	3.71559	4.49605	2.80754
28	1	0	4.49851	2.9722	4.67842	1.27875
29	1	0	4.50373	3.65002	4.73315	1.69897
30	1	0	4.51539	3.93455	4.69438	2.35025
1	2	0	4.86834	4.42645	5.21543	4.27075
2	2	0	4.66388	4.14211	4.95603	3.23905
3	2	0	4.55313	4.45192	4.66603	2.6637
4	2	386.413	4.52195	4.054	4.66014	2.6637
5	2	0	4.61047	4.12956	4.83156	2.33846
6	2	0	4.59963	4.11641	4.75733	3.35025
7	2	0	4.50919	4.33066	4.63824	3.28735
8	2	722.524	4.49059	4.02967	4.5585	3.28398
9	2	0	4.86697	4.32083	5.19667	3.75982
10	2	0	4.70805	4.81733	5.09204	3.69679
11	2	0	4.77947	4.69662	5.03191	3.30578
12	2	0	4.57449	4.24276	4.76712	3.20656
13	2	244.055	4.65916	3.94295	5.02995	3.00817
14	2	680.393	4.56284	4.45802	4.72562	2.3784
15	2	0	4.62664	4.88471	4.84913	3.2335
16	2	1072.01	4.53404	4.50542	4.75119	2.52504
17	2	2070.36	4.5752	4.51004	4.88867	3.59824
18	2	528.356	4.60034	4.22879	4.75997	3.25285
19	2	0	4.6823	4.55236	4.97392	3.48926
20	2	0	4.54089	3.79064	4.6331	2.29885
21	2	0	4.5565	3.7145	4.7521	1.6721
22	2	0	4.57908	4.22891	4.87983	3.04532
23	2	0	4.55815	4.46127	4.74643	3.40329
24	2	0	4.53661	3.8072	4.66683	2.04922
25	2	589.361	4.55916	3.97575	4.68073	2.60746
26	2	0	4.55749	4.17693	4.82379	3.4833
27	2	0	4.50952	3.71867	4.51844	2.83885
28	2	42.0416	4.52931	3.03463	4.69003	1.17609
29	2	0	4.53565	3.38256	4.73414	1.78533
30	2	0	4.53988	3.93541	4.73464	2.34242
1	3	0	4.87853	4.43238	5.21719	4.30242
2	3	0	4.67814	4.16738	5.00695	3.29336
3	3	0	4.57154	4.46509	4.68631	2.71181
4	3	0	4.54149	4.08543	4.70353	2.74351
5	3	270.15	4.61651	4.17222	4.85771	2.41996
6	3	0	4.60612	4.19476	4.76991	3.37949
7	3	0	4.52369	4.34813	4.70586	3.31197
8	3	0	4.49297	3.91876	4.62977	3.27508
9	3	0	4.88331	4.36635	5.19248	3.78254
10	3	0	4.72511	4.86653	5.08361	3.7014
11	3	0	4.79726	4.7441	5.00268	3.29026
12	3	0	4.59596	4.32699	4.80227	3.1682
13	3	0	4.67358	4.0735	5.02456	3.03181
14	3	0	4.58609	4.47989	4.75489	2.56585
15	3	0	4.64074	4.90607	4.85824	3.23452
16	3	673.217	4.54096	4.48068	4.74378	2.69461
17	3	0	4.56473	4.53309	4.87181	3.64157
18	3	0	4.62011	4.23121	4.79865	3.29491
19	3	0	4.7012	4.60903	4.94552	3.53058
20	3	0	4.5546	3.79623	4.64649	2.47422
21	3	0	4.56934	3.717	4.7414	1.83885
22	3	0	4.60213	4.23676	4.89304	3.05843
23	3	0	4.58267	4.46184	4.76437	3.39898
24	3	0	4.55746	3.77466	4.66527	2.12385
25	3	74.4361	4.57403	4.02197	4.71579	2.62221
26	3	0	4.57827	4.139	4.82146	3.46864
27	3	272.772	4.5292	3.69793	4.55624	2.8651
28	3	0	4.5503	3.01072	4.70603	1.20412
29	3	0	4.55291	3.55328	4.73662	1.6721
30	3	0	4.54206	3.92278	4.72911	2.38202
