# Supplementary material for: Research on the impact of China’s reform to delegate power, streamline administration, and optimize government services on the technology innovation efficiency of the pharmaceutical manufacturing industry
Source: Front Public Health. 2024 Jan 26;12:1325298. doi: 10.3389/fpubh.2024.1325298 (PMC10853378; doi:10.3389/fpubh.2024.1325298)
Supplement: Supplementary file 8 [file Table_8.XLSX]

## Sheet: Sheet1
Period	DMU	Subsidy	Material	Account	Intelligence	Patent	Sales	project
2018	Beijing	14994.8	482589	171161	10702.9	2449	2.58107e+06	1632
2018	Tianjin	4650.02	236383	346412	8844.72	2486	1.47294e+06	779
2018	Hebei	11521	338658	105631	9882.83	1595	2.71463e+06	810
2018	Shanxi	1958.93	153502	79755	5346.06	345	704400	406
2018	Nei Mongol	2105.81	131596	63861.7	4326.51	185	234751	182
2018	Liaoning	3440.77	179869	51880.8	6650.32	654	834967	527
2018	Jilin	7592.69	235400	84131.6	6751.92	831	1.15093e+06	641
2018	Heilongjiang	2026.04	151349	69613.3	4966.7	657	237918	709
2018	Shanghai	10132.6	419732	114020	9332.82	1684	2.71268e+06	1148
2018	Jiangsu	19686.4	1.37356e+06	171209	24928.8	5469	1.04383e+07	3370
2018	Zhejiang	17379.1	545188	106871	21285.9	3288	6.09638e+06	3177
2018	Anhui	11238.5	336473	74336.1	9896.95	1914	3130361	1517
2018	Fujian	4628.81	181250	72801	6380.93	782	632369	771
2018	Jiangxi	4188.58	286195	94236.1	8450.64	1200	1.52956e+06	1140
2018	Shandong	34213.8	960166	116078	26756.4	5780	8.40136e+06	3800
2018	Henan	6321.54	342387	96590.3	11244.8	1179	1.8449e+06	1100
2018	Hubei	9270.25	472621	86888.2	13100.4	1403	3.32894e+06	1379
2018	Hunan	6896.18	283599	95337.3	8802.78	1318	2.41456e+06	809
2018	Guangdong	37016.8	629449	124146	17213.3	4457	5.74596e+06	2932
2018	Guangxi	3409.6	121807	72988.8	4628.37	482	474546	190
2018	Hainan	1840.72	154412	113454	4969.61	555	233930	434
2018	Chongqing	10519	217772	197915	8041.13	937	2.19305e+06	800
2018	Sichuan	14500	384451	95243.3	12114.5	3070	2.0705e+06	1692
2018	Guizhou	4389.33	169507	68203.9	5544.52	825	819147	351
2018	Yunnan	4877.53	173868	68828.8	5949.96	924	568188	559
2018	Shaanxi	3586.22	199840	84832.6	5809.96	663	519315	412
2018	Gansu	2375.62	139470	96870.3	4857.45	208	262354	158
2018	Qinghai	1218.11	107735	69295.8	3536.97	105	1029.2	27
2018	Ningxia	2853.42	118557	59939.7	3858.27	146	162029	101
2018	Xinjiang	2292.98	117993	74116.2	3893.78	108	159243	105
2019	Beijing	13881.8	505585	134329	10093	2604	2963093	1669
2019	Tianjin	11301.7	232007	65158.9	7364.19	2040	1555398	787
2019	Hebei	34337.3	286262	72684.9	7802.32	1460	2774526	919
2019	Shanxi	2935.83	157853	75256.2	5505.26	434	754650	533
2019	Nei Mongol	1625.59	124790	59302.7	4090	254	199860	178
2019	Liaoning	5062.56	198665	51908.5	6217.06	672	968187	644
2019	Jilin	4602.57	237240	65152.1	6291.94	909	1253429	818
2019	Heilongjiang	2153.89	149931	65901.3	5024.89	580	264830	783
2019	Shanghai	10285.5	452092	90257.9	8973.86	1917	2671695	1279
2019	Jiangsu	27110.3	1.69041e+06	163448	27509.5	6243	10526941	3948
2019	Zhejiang	36470.6	662524	106101	21785.7	3700	6822406	3770
2019	Anhui	15227.2	325049	68678.8	10511.5	1782	3013854	1430
2019	Fujian	4047.02	205811	66022	6539.2	938	752064	841
2019	Jiangxi	5495.68	291637	75561.3	9316.67	1153	1969391	1357
2019	Shandong	48276.5	906206	106735	23604	5306	8891329	3902
2019	Henan	9492.44	347883	86918.9	11715.2	1464	1979576	1188
2019	Hubei	10869.1	421344	75831	11817.7	1653	3860736	1494
2019	Hunan	5858.68	310922	64446.9	9226.41	1340	2311071	1164
2019	Guangdong	27377.6	694710	106528	17678.2	5244	5265919	3477
2019	Guangxi	5696.24	131815	69006.9	4640.65	500	585484	254
2019	Hainan	2580.59	162662	63569.3	4507.26	662	81600	521
2019	Chongqing	9081.44	244731	107654	7398.29	1258	2285607	881
2019	Sichuan	12441.4	512154	88317.6	11998.7	2724	2432348	2397
2019	Guizhou	4456.76	162872	61641.9	6141.98	931	612070	381
2019	Yunnan	5324.67	166919	63445.5	5703.85	850	399388	552
2019	Shaanxi	2571.39	177241	74737.9	6288.94	707	1195369	419
2019	Gansu	3394.87	138120	66762.1	4721.49	250	85023	163
2019	Qinghai	1360.62	109720	62281.8	3661.62	88	6180	54
2019	Ningxia	2013.42	116967	66011.1	4063.03	82	96748	112
2019	Xinjiang	1611.21	120220	61535.5	3839.05	91	155832	155
2020	Beijing	22149.1	647643	123184	10023.8	2893	3324913	1973
2020	Tianjin	4572.13	295132	71273.8	8520.93	2225	1.68207e+06	1045
2020	Hebei	7180.59	334387	72026.9	8330.76	1730	3.47734e+06	1144
2020	Shanxi	2077.64	169170	75384.2	5436.13	533	964953	649
2020	Nei Mongol	1650.3	142634	59115.1	4494.63	297	242241	254
2020	Liaoning	3712.04	209325	55382.7	6135.89	841	967787	601
2020	Jilin	4540.5	231978	62653.9	6532.59	958	1.28736e+06	789
2020	Heilongjiang	2127.72	149734	60253.3	4801.17	718	338471	785
2020	Shanghai	8364.72	482168	86480.4	9082.97	1900	1.49756e+06	1371
2020	Jiangsu	19412.5	1.95102e+06	172306	28648.4	7515	1.6813e+07	4719
2020	Zhejiang	14506.7	835783	126163	22731.4	4384	7.59152e+06	4385
2020	Anhui	14160.1	370034	68437.7	10882.3	2297	3.59091e+06	1647
2020	Fujian	6234.79	233188	63068.6	6684.8	1180	1.01934e+06	987
2020	Jiangxi	4268.55	310447	78064.8	9991.19	1420	2.36455e+06	1571
2020	Shandong	29175.7	1.05255e+06	105681	26399.5	6197	9601272	4692
2020	Henan	8255.39	371700	91973.7	12145.9	1837	2.33466e+06	1362
2020	Hubei	3718.06	616145	77640.5	14055.4	2100	3.75032e+06	1861
2020	Hunan	6444.61	345357	65904.2	9738.84	1647	2.92933e+06	1397
2020	Guangdong	26211.9	888049	108468	18303	6070	5.70079e+06	4103
2020	Guangxi	2612.55	132802	68226.2	4463.04	619	241239	304
2020	Hainan	1783.98	173785	63506.1	4412.36	734	142178	575
2020	Chongqing	8104.74	262626	94378.6	7507.46	1066	2.49695e+06	969
2020	Sichuan	16339	566227	91496.8	13261.6	3963	2.61571e+06	2787
2020	Guizhou	2869.73	169579	61667.5	6213.29	927	618922	437
2020	Yunnan	3515.39	174724	64794.2	5608.37	983	436488	600
2020	Shaanxi	2049.84	190846	80294.6	6066.74	1024	723976	577
2020	Gansu	1765.26	133390	61782.3	4550.07	250	93781.9	154
2020	Qinghai	1358.43	106539	54993.3	3592.2	116	8818.3	53
2020	Ningxia	1728.09	119169	55988.9	4008.06	146	94215.5	138
2020	Xinjiang	1730.02	116454	61288	3746.82	129	30439.5	182
