# Supplementary material for: Research on the impact of China’s reform to delegate power, streamline administration, and optimize government services on the technology innovation efficiency of the pharmaceutical manufacturing industry
Source: Front Public Health. 2024 Jan 26;12:1325298. doi: 10.3389/fpubh.2024.1325298 (PMC10853378; doi:10.3389/fpubh.2024.1325298)
Supplement: Supplementary file 9 [file Table_9.XLSX]

## Sheet: Sheet1
Period	DMU	Input slack-Subsidy	Input slack-Material	Input slack-Account	Input slack-Intelligence	Patent	Sales	project	TE	PE	SE	Pay-for-Scale Analysis
2018	Beijing	449.733	0	63857.8	0	0	0	0	0.74558	0.855737	0.871273	IRS
2018	Tianjin	0	0	0	0	0	0	0	1	1	1	CRS
2018	Hebei	992.349	0	0	402.314	0	0	174.015	0.787507	0.836097	0.941885	IRS
2018	Shanxi	0	0	7399.07	244.932	88.3176	0	0	0.590852	0.983235	0.600927	IRS
2018	Nei Mongol	351.222	0	320.594	0	38.3995	0	0	0.268859	0.924645	0.29077	IRS
2018	Liaoning	0	0	0	0	0	0	0	0.594088	1	0.594088	IRS
2018	Jilin	2669.3	0	1124.89	0	0	0	0	0.541841	0.80712	0.671326	IRS
2018	Heilongjiang	0	0	8207.62	289.021	28.4063	50748.8	0	0.933397	0.998138	0.935138	IRS
2018	Shanghai	120.968	1643.58	16495.4	0	0	0	0	0.724271	0.827335	0.875427	IRS
2018	Jiangsu	0	0	0	0	0	0	209.094	0.873224	0.876486	0.996278	DRS
2018	Zhejiang	0	0	0	0	0	0	0	1	1	1	CRS
2018	Anhui	0	0	0	0	0	0	0	0.944013	1	0.944013	IRS
2018	Fujian	1082.46	0	0	197.217	0	0	0	0.761653	0.89444	0.851543	IRS
2018	Jiangxi	0	0	2438.3	0	0	0	0	0.823116	0.862759	0.95405	IRS
2018	Shandong	602.771	0	6956.13	2360.57	0	0	432.489	0.965111	0.974015	0.990858	DRS
2018	Henan	0	0	0	727.986	34.3442	0	0	0.619093	0.718467	0.861686	IRS
2018	Hubei	0	0	0	305.218	436.661	0	91.014	0.715427	0.794048	0.900987	IRS
2018	Hunan	0	0	0	834.821	0	0	11.079	0.817778	0.91214	0.896548	IRS
2018	Guangdong	0	0	0	0	0	0	0	1	1	1	CRS
2018	Guangxi	0	0	0	0	0	0	0	0.48851	1	0.48851	IRS
2018	Hainan	0	0	38560.9	125.257	0	38208.8	0	0.69241	0.941364	0.73554	IRS
2018	Chongqing	0	0	0	0	0	0	0	0.910132	1	0.910132	IRS
2018	Sichuan	0	0	0	0	0	0	0	1	1	1	CRS
2018	Guizhou	0	0	0	0	0	0	105.599	0.636127	0.962548	0.660878	IRS
2018	Yunnan	83.2896	0	0	268.079	0	0	0	0.692822	0.914093	0.757933	IRS
2018	Shaanxi	297.205	0	724	0	0	0	0	0.475367	0.805073	0.590465	IRS
2018	Gansu	0	0	20061.4	5.65807	65.2475	0	0	0.237536	0.851621	0.278923	IRS
2018	Qinghai	0	0	0	0	0	0	0	0.158323	1	0.158323	IRS
2018	Ningxia	1201.28	0	2432.08	0	39.1686	0	0	0.174448	0.984907	0.177122	IRS
2018	Xinjiang	461.507	0	16143.4	0	84.0796	0	0	0.168026	0.980724	0.171329	IRS
2019	Beijing	0	32825.1	42069.8	0	0	0	0	0.824408	0.950973	0.86691	IRS
2019	Tianjin	0	0	0	0	0	0	0	1	1	1	CRS
2019	Hebei	27757.5	0	0	277.861	0	0	7.77807	0.931716	0.996456	0.93503	IRS
2019	Shanxi	375.956	0	0	215.406	106.019	0	0	0.633605	0.972015	0.651847	IRS
2019	Nei Mongol	0	0	0	0	0	0	25.365	0.352837	0.980269	0.359939	IRS
2019	Liaoning	0	0	0	0	0	0	0	0.595314	1	0.595314	IRS
2019	Jilin	374.099	18813.2	0	0	33.929	0	0	0.675774	0.942753	0.716809	IRS
2019	Heilongjiang	23.7494	0	5523.94	216.454	136.355	72740.4	0	0.995162	0.997898	0.997258	IRS
2019	Shanghai	0	41917.3	2589.74	0	0	0	0	0.75001	0.906883	0.827019	IRS
2019	Jiangsu	195.002	60998.9	0	0	0	0	134.661	0.791681	0.807595	0.980294	IRS
2019	Zhejiang	0	0	0	0	0	0	0	1	1	1	CRS
2019	Anhui	0	0	0	0	0	0	0	0.892103	1	0.892103	IRS
2019	Fujian	0	0	0	0	0	0	0	0.788958	0.908286	0.868623	IRS
2019	Jiangxi	0	0	0	0	212.728	0	0	0.872038	0.93505	0.932612	IRS
2019	Shandong	0	0	0	0	0	0	0	1	1	1	CRS
2019	Henan	0	0	0	997.488	0	0	0	0.650619	0.751331	0.865956	IRS
2019	Hubei	0	0	0	590.964	544.413	0	109.053	0.887873	0.954964	0.929745	IRS
2019	Hunan	0	0	0	142.791	20.0685	0	0	0.794442	0.964211	0.82393	IRS
2019	Guangdong	0	0	0	0	0	0	0	1	1	1	CRS
2019	Guangxi	0	0	0	0	0	0	0	0.493496	1	0.493496	IRS
2019	Hainan	534.279	0	0	0	0	102179	0	0.700349	0.978972	0.715393	IRS
2019	Chongqing	0	0	0	0	0	0	0	0.891355	1	0.891355	IRS
2019	Sichuan	0	6953.13	1204.83	0	338.511	682700	0	0.957644	0.979491	0.977695	IRS
2019	Guizhou	0	0	0	770.35	0	0	176.191	0.691072	0.993141	0.695845	IRS
2019	Yunnan	861.886	0	0	275.324	0	142196	0	0.674892	0.939853	0.718083	IRS
2019	Shaanxi	0	0	0	0	0	0	0	0.772147	1	0.772147	IRS
2019	Gansu	1068.33	0	0	98.1105	0	13449.1	0	0.248097	0.837971	0.296069	IRS
2019	Qinghai	0	0	1406.63	0	28.7015	2995.98	0	0.134173	0.9799	0.136925	IRS
2019	Ningxia	202.54	0	4705.69	46.9803	120.995	0	0	0.179776	0.949936	0.189251	IRS
2019	Xinjiang	0	0	0	0	0	0	0	0.258037	1	0.258037	IRS
2020	Beijing	0	0	0	0	0	0	0	0.92117	1	0.92117	IRS
2020	Tianjin	0	0	0	0	0	0	0	1	1	1	CRS
2020	Hebei	0	0	0	0	0	0	0	1	1	1	CRS
2020	Shanxi	0	0	0	0	0	0	0	0.820382	1	0.820382	IRS
2020	Nei Mongol	0	0	0	53.2339	7.26115	0	0	0.428343	0.964606	0.44406	IRS
2020	Liaoning	0	0	0	0	0	0	0	0.627108	1	0.627108	IRS
2020	Jilin	0	5558.32	0	0	0	0	0	0.681866	0.951158	0.71688	IRS
2020	Heilongjiang	0	0	0	0	0	0	0	1	1	1	CRS
2020	Shanghai	0	80038.3	0	0	0	0	0	0.784361	0.838553	0.935375	IRS
2020	Jiangsu	0	0	0	0	0	0	0	1	1	1	CRS
2020	Zhejiang	0	0	0	0	0	0	0	1	1	1	CRS
2020	Anhui	0	0	0	0	0	0	0	0.988706	1	0.988706	IRS
2020	Fujian	495.513	0	0	0	0	47227.1	0	0.805673	0.971083	0.829664	IRS
2020	Jiangxi	0	0	0	0	0	0	0	1	1	1	CRS
2020	Shandong	0	0	0	0	0	0	0	1	1	1	CRS
2020	Henan	0	0	0	208.122	0	0	0	0.759768	0.803612	0.945441	IRS
2020	Hubei	0	0	0	0	0	0	0	1	1	1	CRS
2020	Hunan	0	0	0	0	0	0	0	0.898543	1	0.898543	IRS
2020	Guangdong	0	0	0	0	0	0	0	1	1	1	CRS
2020	Guangxi	0	0	0	0	0	0	0	0.584466	1	0.584466	IRS
2020	Hainan	0	0	0	0	0	0	0	0.912671	1	0.912671	IRS
2020	Chongqing	0	0	0	0	0	0	0	0.899511	1	0.899511	IRS
2020	Sichuan	0	0	0	0	0	0	0	1	1	1	CRS
2020	Guizhou	0	0	0	0	0	0	0	0.704713	1	0.704713	IRS
2020	Yunnan	0	0	0	70.7513	0	141235	144.933	0.786444	0.969518	0.81117	IRS
2020	Shaanxi	0	0	0	0	0	0	0	0.945144	1	0.945144	IRS
2020	Gansu	0	2713.17	0	156.561	0	13073.9	53.5779	0.303558	0.903198	0.336093	IRS
2020	Qinghai	0	0	0	0	0	0	0	0.163867	1	0.163867	IRS
2020	Ningxia	1.77974	0	0	0	50.6628	19810.4	0	0.232137	0.980451	0.236766	IRS
2020	Xinjiang	0	0	0	0	0	0	0	0.297029	1	0.297029	IRS
