# Supplementary material for: Research on the impact of China’s reform to delegate power, streamline administration, and optimize government services on the technology innovation efficiency of the pharmaceutical manufacturing industry
Source: Front Public Health. 2024 Jan 26;12:1325298. doi: 10.3389/fpubh.2024.1325298 (PMC10853378; doi:10.3389/fpubh.2024.1325298)
Supplement: Supplementary file 10 [file Table_10.XLSX]

## Sheet: Sheet1
Period	DMU	TE	PE	SE	Pay-for-Scale Analysis	DMU	TE	PE	SE	Pay-for-Scale Analysis
2018	Beijing	0.699819	0.794688	0.880621	DRS	Beijing	0.74558	0.855737	0.871273	IRS
2018	Tianjin	0.984101	1	0.984101	DRS	Tianjin	1	1	1	CRS
2018	Hebei	0.711879	0.77289	0.921061	DRS	Hebei	0.787507	0.836097	0.941885	IRS
2018	Shanxi	0.970801	0.986911	0.983676	IRS	Shanxi	0.590852	0.983235	0.600927	IRS
2018	Nei Mongol	0.571244	0.698716	0.817562	IRS	Nei Mongol	0.268859	0.924645	0.29077	IRS
2018	Liaoning	1	1	1	CRS	Liaoning	0.594088	1	0.594088	IRS
2018	Jilin	0.62409	0.624658	0.99909	IRS	Jilin	0.541841	0.80712	0.671326	IRS
2018	Heilongjiang	0.992573	0.996056	0.996503	DRS	Heilongjiang	0.933397	0.998138	0.935138	IRS
2018	Shanghai	0.721204	0.736654	0.979026	DRS	Shanghai	0.724271	0.827335	0.875427	IRS
2018	Jiangsu	0.763012	0.865131	0.881961	DRS	Jiangsu	0.873224	0.876486	0.996278	DRS
2018	Zhejiang	0.978384	1	0.978384	DRS	Zhejiang	1	1	1	CRS
2018	Anhui	0.975435	1	0.975435	DRS	Anhui	0.944013	1	0.944013	IRS
2018	Fujian	0.694674	0.724758	0.958492	DRS	Fujian	0.761653	0.89444	0.851543	IRS
2018	Jiangxi	0.71539	0.788992	0.906713	DRS	Jiangxi	0.823116	0.862759	0.95405	IRS
2018	Shandong	0.756094	0.9736	0.776596	DRS	Shandong	0.965111	0.974015	0.990858	DRS
2018	Henan	0.578788	0.606475	0.954348	DRS	Henan	0.619093	0.718467	0.861686	IRS
2018	Hubei	0.667247	0.676832	0.985838	DRS	Hubei	0.715427	0.794048	0.900987	IRS
2018	Hunan	0.811302	0.858052	0.945516	DRS	Hunan	0.817778	0.91214	0.896548	IRS
2018	Guangdong	0.793338	1	0.793338	DRS	Guangdong	1	1	1	CRS
2018	Guangxi	1	1	1	CRS	Guangxi	0.48851	1	0.48851	IRS
2018	Hainan	0.753622	0.837917	0.899399	DRS	Hainan	0.69241	0.941364	0.73554	IRS
2018	Chongqing	0.967038	1	0.967038	DRS	Chongqing	0.910132	1	0.910132	IRS
2018	Sichuan	0.765272	1	0.765272	DRS	Sichuan	1	1	1	CRS
2018	Guizhou	0.935287	0.94209	0.992779	IRS	Guizhou	0.636127	0.962548	0.660878	IRS
2018	Yunnan	0.796547	0.798022	0.998151	DRS	Yunnan	0.692822	0.914093	0.757933	IRS
2018	Shaanxi	0.547645	0.549007	0.99752	DRS	Shaanxi	0.475367	0.805073	0.590465	IRS
2018	Gansu	0.454148	0.480614	0.944932	IRS	Gansu	0.237536	0.851621	0.278923	IRS
2018	Qinghai	1	1	1	CRS	Qinghai	0.158323	1	0.158323	IRS
2018	Ningxia	0.780346	1	0.780346	IRS	Ningxia	0.174448	0.984907	0.177122	IRS
2018	Xinjiang	0.748145	0.873919	0.85608	IRS	Xinjiang	0.168026	0.980724	0.171329	IRS
2019	Beijing	0.836424	0.93148	0.897951	DRS	Beijing	0.824408	0.950973	0.86691	IRS
2019	Tianjin	1	1	1	CRS	Tianjin	1	1	1	CRS
2019	Hebei	1	1	1	CRS	Hebei	0.931716	0.996456	0.93503	IRS
2019	Shanxi	0.92407	0.928513	0.995216	DRS	Shanxi	0.633605	0.972015	0.651847	IRS
2019	Nei Mongol	0.888006	0.955627	0.929239	IRS	Nei Mongol	0.352837	0.980269	0.359939	IRS
2019	Liaoning	1	1	1	CRS	Liaoning	0.595314	1	0.595314	IRS
2019	Jilin	0.867478	0.876962	0.989185	IRS	Jilin	0.675774	0.942753	0.716809	IRS
2019	Heilongjiang	0.991294	0.991315	0.999978	CRS	Heilongjiang	0.995162	0.997898	0.997258	IRS
2019	Shanghai	0.814302	0.859425	0.947496	DRS	Shanghai	0.75001	0.906883	0.827019	IRS
2019	Jiangsu	0.686033	0.765434	0.896268	DRS	Jiangsu	0.791681	0.807595	0.980294	IRS
2019	Zhejiang	0.906225	1	0.906225	DRS	Zhejiang	1	1	1	CRS
2019	Anhui	0.996787	1	0.996787	DRS	Anhui	0.892103	1	0.892103	IRS
2019	Fujian	0.682247	0.698482	0.976756	DRS	Fujian	0.788958	0.908286	0.868623	IRS
2019	Jiangxi	0.874014	0.922645	0.947292	DRS	Jiangxi	0.872038	0.93505	0.932612	IRS
2019	Shandong	0.87181	1	0.87181	DRS	Shandong	1	1	1	CRS
2019	Henan	0.618556	0.635389	0.973508	DRS	Henan	0.650619	0.751331	0.865956	IRS
2019	Hubei	0.861209	0.897187	0.959898	DRS	Hubei	0.887873	0.954964	0.929745	IRS
2019	Hunan	0.918132	0.919963	0.99801	DRS	Hunan	0.794442	0.964211	0.82393	IRS
2019	Guangdong	0.892549	1	0.892549	DRS	Guangdong	1	1	1	CRS
2019	Guangxi	1	1	1	CRS	Guangxi	0.493496	1	0.493496	IRS
2019	Hainan	0.933074	0.947012	0.985282	IRS	Hainan	0.700349	0.978972	0.715393	IRS
2019	Chongqing	0.971753	1	0.971753	DRS	Chongqing	0.891355	1	0.891355	IRS
2019	Sichuan	0.813878	0.979699	0.830743	DRS	Sichuan	0.957644	0.979491	0.977695	IRS
2019	Guizhou	1	1	1	CRS	Guizhou	0.691072	0.993141	0.695845	IRS
2019	Yunnan	0.825975	0.828201	0.997312	IRS	Yunnan	0.674892	0.939853	0.718083	IRS
2019	Shaanxi	1	1	1	CRS	Shaanxi	0.772147	1	0.772147	IRS
2019	Gansu	0.369457	0.411755	0.897273	IRS	Gansu	0.248097	0.837971	0.296069	IRS
2019	Qinghai	0.562883	0.787316	0.71494	IRS	Qinghai	0.134173	0.9799	0.136925	IRS
2019	Ningxia	0.563057	0.604727	0.931092	IRS	Ningxia	0.179776	0.949936	0.189251	IRS
2019	Xinjiang	0.84734	1	0.84734	IRS	Xinjiang	0.258037	1	0.258037	IRS
2020	Beijing	0.944064	1	0.944064	DRS	Beijing	0.92117	1	0.92117	IRS
2020	Tianjin	1	1	1	CRS	Tianjin	1	1	1	CRS
2020	Hebei	1	1	1	CRS	Hebei	1	1	1	CRS
2020	Shanxi	1	1	1	CRS	Shanxi	0.820382	1	0.820382	IRS
2020	Nei Mongol	0.735771	0.904217	0.813711	IRS	Nei Mongol	0.428343	0.964606	0.44406	IRS
2020	Liaoning	1	1	1	CRS	Liaoning	0.627108	1	0.627108	IRS
2020	Jilin	0.938514	0.939552	0.998895	DRS	Jilin	0.681866	0.951158	0.71688	IRS
2020	Heilongjiang	1	1	1	CRS	Heilongjiang	1	1	1	CRS
2020	Shanghai	0.627605	0.768597	0.816559	DRS	Shanghai	0.784361	0.838553	0.935375	IRS
2020	Jiangsu	1	1	1	CRS	Jiangsu	1	1	1	CRS
2020	Zhejiang	0.866371	1	0.866371	DRS	Zhejiang	1	1	1	CRS
2020	Anhui	1	1	1	CRS	Anhui	0.988706	1	0.988706	IRS
2020	Fujian	0.838172	0.840037	0.99778	DRS	Fujian	0.805673	0.971083	0.829664	IRS
2020	Jiangxi	1	1	1	CRS	Jiangxi	1	1	1	CRS
2020	Shandong	0.971741	1	0.971741	DRS	Shandong	1	1	1	CRS
2020	Henan	0.673776	0.740988	0.909295	DRS	Henan	0.759768	0.803612	0.945441	IRS
2020	Hubei	1	1	1	CRS	Hubei	1	1	1	CRS
2020	Hunan	1	1	1	CRS	Hunan	0.898543	1	0.898543	IRS
2020	Guangdong	0.996066	1	0.996066	DRS	Guangdong	1	1	1	CRS
2020	Guangxi	1	1	1	CRS	Guangxi	0.584466	1	0.584466	IRS
2020	Hainan	1	1	1	CRS	Hainan	0.912671	1	0.912671	IRS
2020	Chongqing	0.984039	1	0.984039	DRS	Chongqing	0.899511	1	0.899511	IRS
2020	Sichuan	0.975532	1	0.975532	DRS	Sichuan	1	1	1	CRS
2020	Guizhou	1	1	1	CRS	Guizhou	0.704713	1	0.704713	IRS
2020	Yunnan	0.864671	0.921021	0.938818	DRS	Yunnan	0.786444	0.969518	0.81117	IRS
2020	Shaanxi	1	1	1	CRS	Shaanxi	0.945144	1	0.945144	IRS
2020	Gansu	0.516222	0.57131	0.903577	IRS	Gansu	0.303558	0.903198	0.336093	IRS
2020	Qinghai	1	1	1	CRS	Qinghai	0.163867	1	0.163867	IRS
2020	Ningxia	0.57907	1	0.57907	IRS	Ningxia	0.232137	0.980451	0.236766	IRS
2020	Xinjiang	0.921037	1	0.921037	IRS	Xinjiang	0.297029	1	0.297029	IRS

## Sheet: Sheet2
	2018	2019	2020
National	0.68	0.71	0.79
Beijing	0.75	0.82	1
Tianjin	1	1	1
Hebei	0.79	0.93	1
Shanxi	0.72	0.75	0.78
Nei Mongol	0.87	0.79	1
Liaoning	1	1	1
Jilin	0.76	0.79	0.81
Heilongjiang	0.97	1	1
Shanghai	1	1	1
Jiangsu	0.69	0.7	0.91
Zhejiang	0.59	0.63	0.82
Anhui	0.94	0.89	0.99
Fujian	0.82	0.87	1
Jiangxi	0.62	0.65	0.76
Shandong	0.72	0.89	1
Henan	0.82	0.79	0.9
Hubei	0.27	0.35	0.43
Hunan	0.49	0.49	0.58
Guangdong	0.91	0.89	0.9
Guangxi	1	0.96	1
Hainan	0.64	0.69	0.7
Chongqing	0.69	0.67	0.79
Sichuan	0.48	0.77	0.95
Guizhou	0.24	0.25	0.3
Yunnan	0.16	0.13	0.16
Shaanxi	0.17	0.18	0.23
Gansu	0.17	0.26	0.3
Qinghai	0.59	0.6	0.63
Ningxia	0.54	0.68	0.68
Xinjiang	0.93	1	1

## Sheet: Sheet3
	2018	2019	2020
Beijing	0.794688	0.93148	1
Tianjin	1	1	1
Hebei	0.77289	1	1
Shanxi	0.986911	0.928513	1
Nei Mongol	0.698716	0.955627	0.904217
Liaoning	1	1	1
Jilin	0.624658	0.876962	0.939552
Heilongjiang	0.996056	0.991315	1
Shanghai	0.736654	0.859425	0.768597
Jiangsu	0.865131	0.765434	1
Zhejiang	1	1	1
Anhui	1	1	1
Fujian	0.724758	0.698482	0.840037
Jiangxi	0.788992	0.922645	1
Shandong	0.9736	1	1
Henan	0.606475	0.635389	0.740988
Hubei	0.676832	0.897187	1
Hunan	0.858052	0.919963	1
Guangdong	1	1	1
Guangxi	1	1	1
Hainan	0.837917	0.947012	1
Chongqing	1	1	1
Sichuan	1	0.979699	1
Guizhou	0.94209	1	1
Yunnan	0.798022	0.828201	0.921021
Shaanxi	0.549007	1	1
Gansu	0.480614	0.411755	0.57131
Qinghai	1	0.787316	1
Ningxia	1	0.604727	1
Xinjiang	0.873919	1	1

## Sheet: Sheet4
	2018	2019	2020
Beijing	0.880621	0.897951	0.944064
Tianjin	0.984101	1	1
Hebei	0.921061	1	1
Shanxi	0.983676	0.995216	1
Nei Mongol	0.817562	0.929239	0.813711
Liaoning	1	1	1
Jilin	0.99909	0.989185	0.998895
Heilongjiang	0.996503	0.999978	1
Shanghai	0.979026	0.947496	0.816559
Jiangsu	0.881961	0.896268	1
Zhejiang	0.978384	0.906225	0.866371
Anhui	0.975435	0.996787	1
Fujian	0.958492	0.976756	0.99778
Jiangxi	0.906713	0.947292	1
Shandong	0.776596	0.87181	0.971741
Henan	0.954348	0.973508	0.909295
Hubei	0.985838	0.959898	1
Hunan	0.945516	0.99801	1
Guangdong	0.793338	0.892549	0.996066
Guangxi	1	1	1
Hainan	0.899399	0.985282	1
Chongqing	0.967038	0.971753	0.984039
Sichuan	0.765272	0.830743	0.975532
Guizhou	0.992779	1	1
Yunnan	0.998151	0.997312	0.938818
Shaanxi	0.99752	1	1
Gansu	0.944932	0.897273	0.903577
Qinghai	1	0.71494	1
Ningxia	0.780346	0.931092	0.57907
Xinjiang	0.85608	0.84734	0.921037
