# Supplementary material for: Research on the impact of China’s reform to delegate power, streamline administration, and optimize government services on the technology innovation efficiency of the pharmaceutical manufacturing industry
Source: Front Public Health. 2024 Jan 26;12:1325298. doi: 10.3389/fpubh.2024.1325298 (PMC10853378; doi:10.3389/fpubh.2024.1325298)
Supplement: Supplementary file 11 [file Table_11.XLSX]

## Sheet: 1.0 
Period	DMU	Subsidy	Material	Account	Intelligence	Patent	Sales	Project
2018	Beijing	13894.9	384112	168656	7261	2449	2.58107e+06	1632
2018	Tianjin	3462.5	133371	298167	5497	2486	1.47294e+06	779
2018	Hebei	11001.5	231719	50424.3	7293	1595	2.71463e+06	810
2018	Shanxi	745.6	47084.3	28059.4	2750	345	704400	406
2018	Neimenggu	897.4	27162.3	12921.6	1035	185	234751	182
2018	Liaoning	2223.6	76998.3	3629.39	3268	654	834967	527
2018	Jilin	7219.7	127638	29896.8	3412	831	1.15093e+06	641
2018	Heilongjiang	815.1	44960.8	19898.1	2431	657	237918	709
2018	Shanghai	8905.1	328337	94348.1	5875	1684	2.71268e+06	1148
2018	Jiangsu	18480.2	1.27069e+06	121875	21550	5469	1.04383e+07	3370
2018	Zhejiang	16147.9	444650	60574.7	17838	3288	6.09638e+06	3177
2018	Anhui	10013.8	231945	23260.5	6510	1914	3130361	1517
2018	Fujian	4147.1	79061.3	25694.2	3159	782	632369	771
2018	Jiangxi	2965.3	179528	39445.2	5051	1200	1.52956e+06	1140
2018	Shandong	34048.6	854590	64394.1	26512	5780	8.40136e+06	3800
2018	Henan	5106.6	234109	39554.2	8660	1179	1.8449e+06	1100
2018	Hubei	8064	366892	34271.6	10609	1403	3.32894e+06	1379
2018	Hunan	5672.7	180105	49236.2	6634	1318	2.41456e+06	809
2018	Guangdong	35802.4	527016	75785.3	13823	4457	5.74596e+06	2932
2018	Guangxi	2189.4	17170.2	22411.4	1237	482	474546	190
2018	Hainan	634.1	48382.7	72857.1	1834	555	233930	434
2018	Chongqing	9315.4	112530	146316	4682	937	2.19305e+06	800
2018	Sichuan	13279.2	279076	42952.8	8740	3070	2.0705e+06	1692
2018	Guizhou	3172.3	63897.2	16189.6	2154	825	819147	351
2018	Yunnan	3642.7	69668.2	18271.4	2764	924	568188	559
2018	Shaanxi	2384.9	94783.8	34008	2465	663	519315	412
2018	Gansu	1144.8	35224.4	48121.8	1466	208	262354	158
2018	Qinghai	20	3045.7	19843.2	162	105	1029.2	27
2018	Ningxia	1653.8	11842.2	6725.65	489	146	162029	101
2018	Xinjiang	1081.5	12307.2	26213.6	515	108	159243	105
2019	Beijing	12657	478550	127825	6643	2604	2963093	1669
2019	Tianjin	10091	130579	18529.5	3970	2040	1555398	787
2019	Hebei	33105	181172	19904.3	4389	1460	2774526	919
2019	Shanxi	1869	52862	23797	2412	434	754650	533
2019	Neimenggu	410	21327	9513.38	682	254	199860	178
2019	Liaoning	3837	96635	4553.85	2816	672	968187	644
2019	Jilin	3694	151476	13085.7	2913	909	1253429	818
2019	Heilongjiang	954	45511	19231.2	2174	580	264830	783
2019	Shanghai	9060	425758	67810.7	5510	1917	2671695	1279
2019	Jiangsu	25904	1588485	117071	24118	6243	10526941	3948
2019	Zhejiang	35236	562472	60334	18321	3700	6822406	3770
2019	Anhui	14008	221607	19282.1	7124	1782	3013854	1430
2019	Fujian	2850	104077	19310.9	3357	938	752064	841
2019	Jiangxi	4271	185964	21764.2	6393	1153	1969391	1357
2019	Shandong	47049	802234	55042.5	20193	5306	8891329	3902
2019	Henan	8278	240634	31142.8	9084	1464	1979576	1188
2019	Hubei	9664	316809	24867.2	9805	1653	3860736	1494
2019	Hunan	4632	208502	16361.9	6209	1340	2311071	1164
2019	Guangdong	26160	593051	59101.1	14274	5244	5265919	3477
2019	Guangxi	4471	28087	19450.4	1232	500	585484	254
2019	Hainan	2056	59156	12597.9	1109	662	81600	521
2019	Chongqing	7878	140472	57280.1	4032	1258	2285607	881
2019	Sichuan	11220	421429	37396	8616	2724	2432348	2397
2019	Guizhou	3238	58286	10806.8	2740	931	612070	381
2019	Yunnan	4791	63434	14048.4	2726	850	399388	552
2019	Shaanxi	1365	73377	25281.9	2930	707	1195369	419
2019	Gansu	2629	34996	18372.8	1315	250	85023	163
2019	Qinghai	157	6311	13474.6	301	88	6180	54
2019	Ningxia	810	12825	17060.3	681	82	96748	112
2019	Xinjiang	400	15287	10281.3	455	91	155832	155
2020	Beijing	20921.9	549498	79767.6	6567	2893	3324913	1973
2020	Tianjin	3365.2	193835	24813.8	5131	2225	1.68207e+06	1045
2020	Hebei	5946.6	229956	20178.8	4911	1730	3.47734e+06	1144
2020	Shanxi	859.1	64693.3	24616.9	2048	533	964953	649
2020	Neimenggu	436.6	41236.1	9364.88	1295	297	242241	254
2020	Liaoning	2485.8	107264	7879.28	2733	841	967787	601
2020	Jilin	3322.7	143223	10751	3161	958	1.28736e+06	789
2020	Heilongjiang	911	45230	10276.4	1436	718	338471	785
2020	Shanghai	7133.7	481236	62353.9	5604	1900	1.49756e+06	1371
2020	Jiangsu	18197.3	1.84951e+06	124719	25243	7515	1.6813e+07	4719
2020	Zhejiang	13261.3	736090	80733.4	19241	4384	7.59152e+06	4385
2020	Anhui	12940.1	266831	19149.8	7488	2297	3.59091e+06	1647
2020	Fujian	5779.8	148370	16329.8	3299	1180	1.01934e+06	987
2020	Jiangxi	3042.2	205810	25844	6577	1420	2.36455e+06	1571
2020	Shandong	27945.8	948989	54524.3	22981	6197	9601272	4692
2020	Henan	7038.3	265319	37564.8	9256	1837	2.33466e+06	1362
2020	Hubei	2512.6	511291	26225.7	10700	2100	3.75032e+06	1861
2020	Hunan	5219.1	243369	18391.5	6332	1647	2.92933e+06	1397
2020	Guangdong	24984.3	786950	61625.7	14878	6070	5.70079e+06	4103
2020	Guangxi	1385.7	29714	19580.3	1052	619	241239	304
2020	Hainan	570.1	69926.7	13717.7	1006	734	142178	575
2020	Chongqing	6898	159155	44988.2	4131	1066	2.49695e+06	969
2020	Sichuan	15114.3	462726	41642.7	9868	3963	2.61571e+06	2787
2020	Guizhou	1645.9	66042.6	12278.2	2799	927	618922	437
2020	Yunnan	2291.7	71428.6	15574.9	2259	983	436488	600
2020	Shaanxi	838.9	87845.7	31922.4	2696	1024	723976	577
2020	Gansu	530.8	31931.8	14074	1347	250	93781.9	154
2020	Qinghai	152.7	3416.3	7106.11	190	116	8818.3	53
2020	Ningxia	519.4	14966.5	6048.79	611	146	94215.5	138
2020	Xinjiang	517.6	11767.3	10405.1	361	129	30439.5	182

## Sheet: 1.1
相关性
		投入1-政府资金 （万元）	投入2-企业开发经费支出（万元）	投入3-部门决算支出总计（万元）	投入4-企业R&D 人员 （人）
产出1-发明专利申请数（件）	皮尔逊相关性	.824**	.927**	.508**	.939**
	Sig.（双尾）	1.79552e-23	3.82509e-39	3.22544e-07	1.31351e-42
	个案数	90	90	90	90
产出2-新产品销售收入 （万元）	皮尔逊相关性	.759**	.957**	.460**	.947**
	Sig.（双尾）	4.10421e-18	5.24079e-49	5.1984e-06	4.0886e-45
	个案数	90	90	90	90
产出3-新产品开发项目数（件）	皮尔逊相关性	.820**	.895**	.423**	.956**
	Sig.（双尾）	4.85667e-23	1.51016e-32	3.28773e-05	1.48088e-48
	个案数	90	90	90	90
**. 在 0.01 级别（双尾），相关性显著。

## Sheet: 2.0
时期	决策单元	投入1-政府资金（万元）_slacks	投入2-企业开发经费支出（万元）_slacks	投入3-部门决算支出总计（万元）_slacks	投入4-R&D 人员（人）_slacks	产出1-拥有发明专利数（件）_slacks	产出2-新产品销售收入 （万元）_slacks	产出3-新产品开发项目数（件）_slacks	技术效率	纯技术效率-所需BCC效率值	规模效率	规模报酬分析
2018	北京	162.317	0	100829	0	0	0	0	0.699819	0.794688	0.880621	DRS
2018	天津	0	0	0	0	0	0	0	0.984101	1	0.984101	DRS
2018	河北	1056	0	0	1157.8	0	0	173.314	0.711879	0.77289	0.921061	DRS
2018	山西	0	0	4449.14	1090.91	90.1596	0	0	0.970801	0.986911	0.983676	IRS
2018	内蒙古	0	0	0	124.71	86.8396	0	0	0.571244	0.698716	0.817562	IRS
2018	辽宁	0	0	0	0	0	0	0	1	1	1	CRS
2018	吉林	1231.91	0	2008.43	0	0	0	0	0.62409	0.624658	0.99909	IRS
2018	黑龙江	0	0	8501.76	1121.16	18.8601	56030.1	0	0.992573	0.996056	0.996503	DRS
2018	上海	0	8010.07	44004.4	0	0	0	0	0.721204	0.736654	0.979026	DRS
2018	江苏	0	0	0	0	0	0	269.025	0.763012	0.865131	0.881961	DRS
2018	浙江	0	0	0	0	0	0	0	0.978384	1	0.978384	DRS
2018	安徽	0	0	0	0	0	0	0	0.975435	1	0.975435	DRS
2018	福建	1026.63	0	0	185.22	0	0	0	0.694674	0.724758	0.958492	DRS
2018	江西	0	0	579.34	0	0	0	0	0.71539	0.788992	0.906713	DRS
2018	山东	1654.22	0	6951.23	5524.97	0	0	432.489	0.756094	0.9736	0.776596	DRS
2018	河南	0	0	0	1124.54	0	0	0	0.578788	0.606475	0.954348	DRS
2018	湖北	0	0	0	1192.55	348.763	0	0	0.667247	0.676832	0.985838	DRS
2018	湖南	0	0	7553.29	1932.5	0	0	7.877	0.811302	0.858052	0.945516	DRS
2018	广东	0	0	0	0	0	0	0	0.793338	1	0.793338	DRS
2018	广西	0	0	0	0	0	0	0	1	1	1	CRS
2018	海南	0	0	41948.8	328.753	0	50335.5	0	0.753622	0.837917	0.899399	DRS
2018	重庆	0	0	0	0	0	0	0	0.967038	1	0.967038	DRS
2018	四川	0	0	0	0	0	0	0	0.765272	1	0.765272	DRS
2018	贵州	0	0	0	0	0	0	108.405	0.935287	0.94209	0.992779	IRS
2018	云南	0	0	0	305.506	0	0	47.0575	0.796547	0.798022	0.998151	DRS
2018	陕西	0	0	0	0	0	0	74.7672	0.547645	0.549007	0.99752	DRS
2018	甘肃	0	0	1959.42	0	42.3595	0	8.10345	0.454148	0.480614	0.944932	IRS
2018	青海	0	0	0	0	0	0	0	1	1	1	CRS
2018	宁夏	0	0	0	0	0	0	0	0.780346	1	0.780346	IRS
2018	新疆	0	0	13186.6	0	99.891	0	0	0.748145	0.873919	0.85608	IRS
2019	北京	0	103091	82397.2	0	0	0	0	0.836424	0.93148	0.897951	DRS
2019	天津	0	0	0	0	0	0	0	1	1	1	CRS
2019	河北	0	0	0	0	0	0	0	1	1	1	CRS
2019	山西	196.87	0	0	386.413	141.866	0	0	0.92407	0.928513	0.995216	DRS
2019	内蒙古	0	0	0	0	0	0	15.7739	0.888006	0.955627	0.929239	IRS
2019	辽宁	0	0	0	0	0	0	0	1	1	1	CRS
2019	吉林	429.245	31853.5	0	0	31.4712	0	0	0.867478	0.876962	0.989185	IRS
2019	黑龙江	36.7867	0	8796.42	722.524	136.355	72740.4	0	0.991294	0.991315	0.999978	CRS
2019	上海	0	106357	30061.6	0	0	0	0	0.814302	0.859425	0.947496	DRS
2019	江苏	3.75995	0	2823.23	0	0	0	24.1053	0.686033	0.765434	0.896268	DRS
2019	浙江	0	0	0	0	0	0	0	0.906225	1	0.906225	DRS
2019	安徽	0	0	0	0	0	0	0	0.996787	1	0.996787	DRS
2019	福建	0	0	0	244.055	0	0	0	0.682247	0.698482	0.976756	DRS
2019	江西	0	0	0	680.393	211.968	0	0	0.874014	0.922645	0.947292	DRS
2019	山东	0	0	0	0	0	0	0	0.87181	1	0.87181	DRS
2019	河南	0	0	0	1072.01	0	0	0	0.618556	0.635389	0.973508	DRS
2019	湖北	0	0	0	2070.36	468.412	0	0	0.861209	0.897187	0.959898	DRS
2019	湖南	0	0	0	528.356	36.0766	0	0	0.918132	0.919963	0.99801	DRS
2019	广东	0	0	0	0	0	0	0	0.892549	1	0.892549	DRS
2019	广西	0	0	0	0	0	0	0	1	1	1	CRS
2019	海南	999.928	1631.07	0	0	0	130794	0	0.933074	0.947012	0.985282	IRS
2019	重庆	0	0	0	0	0	0	0	0.971753	1	0.971753	DRS
2019	四川	0	19906.7	0	0	332.083	729932	0	0.813878	0.979699	0.830743	DRS
2019	贵州	0	0	0	0	0	0	0	1	1	1	CRS
2019	云南	1045.23	0	0	589.361	0	136712	0	0.825975	0.828201	0.997312	IRS
2019	陕西	0	0	0	0	0	0	0	1	1	1	CRS
2019	甘肃	685.832	0	0	0	0	20211.4	46.7262	0.369457	0.411755	0.897273	IRS
2019	青海	0	639.18	0	42.0416	34.4676	2587.5	0	0.562883	0.787316	0.71494	IRS
2019	宁夏	0	0	762.263	0	118.996	0	0	0.563057	0.604727	0.931092	IRS
2019	新疆	0	0	0	0	0	0	0	0.84734	1	0.84734	IRS
2020	北京	0	0	0	0	0	0	0	0.944064	1	0.944064	DRS
2020	天津	0	0	0	0	0	0	0	1	1	1	CRS
2020	河北	0	0	0	0	0	0	0	1	1	1	CRS
2020	山西	0	0	0	0	0	0	0	1	1	1	CRS
2020	内蒙古	0	2630.16	0	270.15	6.78564	0	0	0.735771	0.904217	0.813711	IRS
2020	辽宁	0	0	0	0	0	0	0	1	1	1	CRS
2020	吉林	0	25956	0	0	0	0	0	0.938514	0.939552	0.998895	DRS
2020	黑龙江	0	0	0	0	0	0	0	1	1	1	CRS
2020	上海	0	158326	25185	0	0	0	0	0.627605	0.768597	0.816559	DRS
2020	江苏	0	0	0	0	0	0	0	1	1	1	CRS
2020	浙江	0	0	0	0	0	0	0	0.866371	1	0.866371	DRS
2020	安徽	0	0	0	0	0	0	0	1	1	1	CRS
2020	福建	1090.86	21758.9	0	0	0	0	0	0.838172	0.840037	0.99778	DRS
2020	江西	0	0	0	0	0	0	0	1	1	1	CRS
2020	山东	0	0	0	0	0	0	0	0.971741	1	0.971741	DRS
2020	河南	0	0	0	673.217	0	0	0	0.673776	0.740988	0.909295	DRS
2020	湖北	0	0	0	0	0	0	0	1	1	1	CRS
2020	湖南	0	0	0	0	0	0	0	1	1	1	CRS
2020	广东	0	0	0	0	0	0	0	0.996066	1	0.996066	DRS
2020	广西	0	0	0	0	0	0	0	1	1	1	CRS
2020	海南	0	0	0	0	0	0	0	1	1	1	CRS
2020	重庆	0	0	0	0	0	0	0	0.984039	1	0.984039	DRS
2020	四川	0	0	0	0	0	0	0	0.975532	1	0.975532	DRS
2020	贵州	0	0	0	0	0	0	0	1	1	1	CRS
2020	云南	0	0	0	74.4361	0	139174	203.625	0.864671	0.921021	0.938818	DRS
2020	陕西	0	0	0	0	0	0	0	1	1	1	CRS
2020	甘肃	0	1430.54	0	272.772	0	0	46.2041	0.516222	0.57131	0.903577	IRS
2020	青海	0	0	0	0	0	0	0	1	1	1	CRS
2020	宁夏	0	0	0	0	0	0	0	0.57907	1	0.57907	IRS
2020	新疆	0	0	0	0	0	0	0	0.921037	1	0.921037	IRS

## Sheet: 3.0
时期	决策单元	决策单元	LOG10（E）	城市人均可支配收入（元）	LOG10（G）	规模以上工业企业固定资产合计（万元）	LOGe（I）	人均地区生产总值（元）	LOGe（K）	博士研究生毕（结）业生数（人）
2018	1	北京	4.83244	67989.9	4.34524	22143	5.14678	140211	4.26373	18354
2018	2	天津	4.63323	42976.3	4.12064	13202	5.08175	120711	3.2383	1731
2018	3	河北	4.51821	32977.2	4.45828	28726	4.67918	47772.2	2.64444	441
2018	4	山西	4.49185	31034.8	4.05034	11229	4.65637	45328	2.62634	423
2018	5	内蒙古	4.58325	38304.7	4.09026	12310	4.83443	68302	2.32634	212
2018	6	辽宁	4.5722	37341.9	4.06982	11744	4.76348	58007.5	3.30578	2022
2018	7	吉林	4.4796	30171.9	4.32307	21041	4.74516	55610.9	3.26788	1853
2018	8	黑龙江	4.46525	29191.3	4.05953	11469	4.63623	43274.4	3.24674	1765
2018	9	上海	4.83272	68033.6	4.31645	20723	5.13028	134982	3.74663	5580
2018	10	江苏	4.67394	47200	4.82133	66272	5.06133	115168	3.6638	4611
2018	11	浙江	4.74487	55574.3	4.65221	44896	4.99407	98643.4	3.33486	2162
2018	12	安徽	4.53647	34393.1	4.31691	20745	4.67862	47711.7	3.20466	1602
2018	13	福建	4.6245	42121.3	3.84305	6967	4.95998	91197.2	2.96237	917
2018	14	江西	4.52917	33819.4	4.39329	24734	4.67609	47433.9	2.35025	224
2018	15	山东	4.59714	39549.4	4.89281	78128	4.88234	76267.3	3.19562	1569
2018	16	河南	4.50344	31874.2	4.50435	31941	4.70029	50152.2	2.58883	388
2018	17	湖北	4.53725	34454.6	4.54004	34677	4.82358	66615.7	3.63377	4303
2018	18	湖南	4.56465	36698.3	4.23404	17141	4.72385	52948.6	3.20112	1589
2018	19	广东	4.64681	44341	4.5226	33312	4.93657	86412	3.49415	3120
2018	20	广西	4.51103	32436.1	3.78197	6053	4.61793	41489.2	2.39094	246
2018	21	海南	4.52308	33348.7	3.70018	5014	4.71563	51955.3	1.57978	38
2018	22	重庆	4.54269	34889.3	4.20003	15850	4.8191	65932.7	3.03862	1093
2018	23	四川	4.52135	33215.9	4.41799	26181	4.68916	48883.2	3.35199	2249
2018	24	贵州	4.49958	31591.9	3.7502	5626	4.61536	41243.6	2.04139	110
2018	25	云南	4.52489	33487.9	4.00471	10109	4.5698	37136.3	2.54654	352
2018	26	陕西	4.5227	33319.3	4.13754	13726	4.80262	63477.5	3.4501	2819
2018	27	甘肃	4.4765	29957	3.71559	5195	4.49605	31336.1	2.80754	642
2018	28	青海	4.49851	31514.5	2.9722	938	4.67842	47689.5	1.27875	19
2018	29	宁夏	4.50373	31895.2	3.65002	4467	4.73315	54094.2	1.69897	50
2018	30	新疆	4.51539	32763.5	3.93455	8601	4.69438	49474.7	2.35025	224
2019	1	北京	4.86834	73848.5	4.42645	26696	5.21543	164222	4.27075	18653
2019	2	天津	4.66388	46118.9	4.14211	13871	4.95603	90370.6	3.23905	1734
2019	3	河北	4.55313	35737.7	4.45192	28309	4.66603	46347.9	2.6637	461
2019	4	山西	4.52195	33262.4	4.054	11324	4.66014	45724	2.6637	461
2019	5	内蒙古	4.61047	40782.5	4.12956	13476	4.83156	67852.1	2.33846	218
2019	6	辽宁	4.59963	39777.2	4.11641	13074	4.75733	57191	3.35025	2240
2019	7	吉林	4.50919	32299.2	4.33066	21412	4.63824	43475	3.28735	1938
2019	8	黑龙江	4.49059	30944.6	4.02967	10707	4.5585	36182.8	3.28398	1923
2019	9	上海	4.86697	73615.3	4.32083	20933	5.19667	157279	3.75982	5752
2019	10	江苏	4.70805	51056.1	4.81733	65664	5.09204	123607	3.69679	4975
2019	11	浙江	4.77947	60182.3	4.69662	49730	5.03191	107624	3.30578	2022
2019	12	安徽	4.57449	37540	4.24276	17489	4.76712	58495.6	3.20656	1609
2019	13	福建	4.65916	45620.5	3.94295	8769	5.02995	107139	3.00817	1019
2019	14	江西	4.56284	36545.9	4.45802	28709	4.72562	53164	2.3784	239
2019	15	山东	4.62664	42329.2	4.88471	76685	4.84913	70652.6	3.2335	1712
2019	16	河南	4.53404	34201	4.50542	32020	4.75119	56387.8	2.52504	335
2019	17	湖北	4.5752	37601.4	4.51004	32362	4.88867	77386.5	3.59824	3965
2019	18	湖南	4.60034	39841.9	4.22879	16935	4.75997	57540.3	3.25285	1790
2019	19	广东	4.6823	48117.6	4.55236	35675	4.97392	94172	3.48926	3085
2019	20	广西	4.54089	34744.9	3.79064	6175	4.6331	42964	2.29885	199
2019	21	海南	4.5565	36016.7	3.7145	5182	4.7521	56506.8	1.6721	47
2019	22	重庆	4.57908	37938.6	4.22891	16940	4.87983	75828	3.04532	1110
2019	23	四川	4.55815	36153.7	4.46127	28925	4.74643	55774	3.40329	2531
2019	24	贵州	4.53661	34404.2	3.8072	6415	4.66683	46433	2.04922	112
2019	25	云南	4.55916	36237.7	3.97575	9457	4.68073	47944	2.60746	405
2019	26	陕西	4.55749	36098.2	4.17693	15029	4.82379	66649	3.4833	3043
2019	27	甘肃	4.50952	32323.4	3.71867	5232	4.51844	32994.6	2.83885	690
2019	28	青海	4.52931	33830.3	3.03463	1083	4.69003	48981.5	1.17609	15
2019	29	宁夏	4.53565	34328.5	3.38256	2413	4.73414	54217	1.78533	61
2019	30	新疆	4.53988	34663.7	3.93541	8618	4.73464	54280	2.34242	220
2020	1	北京	4.87853	75601.5	4.43238	27063	5.21719	164889	4.30242	20064
2020	2	天津	4.67814	47658.5	4.16738	14702	5.00695	101614	3.29336	1965
2020	3	河北	4.57154	37285.7	4.46509	29180	4.68631	48564	2.71181	515
2020	4	山西	4.54149	34792.7	4.08543	12174	4.70353	50528	2.74351	554
2020	5	内蒙古	4.61651	41353.1	4.17222	14867	4.85771	72062	2.41996	263
2020	6	辽宁	4.60612	40375.9	4.19476	15659	4.76991	58872	3.37949	2396
2020	7	吉林	4.52369	33395.7	4.34813	22291	4.70586	50800	3.31197	2051
2020	8	黑龙江	4.49297	31114.7	3.91876	8294	4.62977	42635	3.27508	1884
2020	9	上海	4.88331	76437.3	4.36635	23246	5.19248	155768	3.78254	6061
2020	10	江苏	4.72511	53101.7	4.86653	73541	5.08361	121231	3.7014	5028
2020	11	浙江	4.79726	62699.3	4.7441	55475	5.00268	100620	3.29026	1951
2020	12	安徽	4.59596	39442.1	4.32699	21232	4.80227	63426	3.1682	1473
2020	13	福建	4.67358	47160.3	4.0735	11844	5.02456	105818	3.03181	1076
2020	14	江西	4.58609	38555.8	4.47989	30192	4.75489	56871	2.56585	368
2020	15	山东	4.64074	43726.3	4.90607	80550	4.85824	72151	3.23452	1716
2020	16	河南	4.54096	34750.3	4.48068	30247	4.74378	55435	2.69461	495
2020	17	湖北	4.56473	36705.7	4.53309	34126	4.87181	74440	3.64157	4381
2020	18	湖南	4.62011	41697.5	4.23121	17030	4.79865	62900	3.29491	1972
2020	19	广东	4.7012	50257	4.60903	40647	4.94552	88210	3.53058	3393
2020	20	广西	4.5546	35859.3	3.79623	6255	4.64649	44309	2.47422	298
2020	21	海南	4.56934	37097	3.717	5212	4.7414	55131	1.83885	69
2020	22	重庆	4.60213	40006.2	4.23676	17249	4.89304	78170	3.05843	1144
2020	23	四川	4.58267	38253.1	4.46184	28963	4.76437	58126	3.39898	2506
2020	24	贵州	4.55746	36096.2	3.77466	5952	4.66527	46267	2.12385	133
2020	25	云南	4.57403	37499.5	4.02197	10519	4.71579	51975	2.62221	419
2020	26	陕西	4.57827	37868.2	4.139	13772	4.82146	66292	3.46864	2942
2020	27	甘肃	4.5292	33821.8	3.69793	4988	4.55624	35995	2.8651	733
2020	28	青海	4.5503	35505.8	3.01072	1025	4.70603	50819	1.20412	16
2020	29	宁夏	4.55291	35719.6	3.55328	3575	4.73662	54528	1.6721	47
2020	30	新疆	4.54206	34838.4	3.92278	8371	4.72911	53593	2.38202	241

## Sheet: 3.1
1	1	162.317	4.83244	4.34524	5.14678	4.26373
2	1	0	4.63323	4.12064	5.08175	3.2383
3	1	1056	4.51821	4.45828	4.67918	2.64444
4	1	0	4.49185	4.05034	4.65637	2.62634
5	1	0	4.58325	4.09026	4.83443	2.32634
6	1	0	4.5722	4.06982	4.76348	3.30578
7	1	1231.91	4.4796	4.32307	4.74516	3.26788
8	1	0	4.46525	4.05953	4.63623	3.24674
9	1	0	4.83272	4.31645	5.13028	3.74663
10	1	0	4.67394	4.82133	5.06133	3.6638
11	1	0	4.74487	4.65221	4.99407	3.33486
12	1	0	4.53647	4.31691	4.67862	3.20466
13	1	1026.63	4.6245	3.84305	4.95998	2.96237
14	1	0	4.52917	4.39329	4.67609	2.35025
15	1	1654.22	4.59714	4.89281	4.88234	3.19562
16	1	0	4.50344	4.50435	4.70029	2.58883
17	1	0	4.53725	4.54004	4.82358	3.63377
18	1	0	4.56465	4.23404	4.72385	3.20112
19	1	0	4.64681	4.5226	4.93657	3.49415
20	1	0	4.51103	3.78197	4.61793	2.39094
21	1	0	4.52308	3.70018	4.71563	1.57978
22	1	0	4.54269	4.20003	4.8191	3.03862
23	1	0	4.52135	4.41799	4.68916	3.35199
24	1	0	4.49958	3.7502	4.61536	2.04139
25	1	0	4.52489	4.00471	4.5698	2.54654
26	1	0	4.5227	4.13754	4.80262	3.4501
27	1	0	4.4765	3.71559	4.49605	2.80754
28	1	0	4.49851	2.9722	4.67842	1.27875
29	1	0	4.50373	3.65002	4.73315	1.69897
30	1	0	4.51539	3.93455	4.69438	2.35025
1	2	0	4.86834	4.42645	5.21543	4.27075
2	2	0	4.66388	4.14211	4.95603	3.23905
3	2	0	4.55313	4.45192	4.66603	2.6637
4	2	196.87	4.52195	4.054	4.66014	2.6637
5	2	0	4.61047	4.12956	4.83156	2.33846
6	2	0	4.59963	4.11641	4.75733	3.35025
7	2	429.245	4.50919	4.33066	4.63824	3.28735
8	2	36.7867	4.49059	4.02967	4.5585	3.28398
9	2	0	4.86697	4.32083	5.19667	3.75982
10	2	3.75995	4.70805	4.81733	5.09204	3.69679
11	2	0	4.77947	4.69662	5.03191	3.30578
12	2	0	4.57449	4.24276	4.76712	3.20656
13	2	0	4.65916	3.94295	5.02995	3.00817
14	2	0	4.56284	4.45802	4.72562	2.3784
15	2	0	4.62664	4.88471	4.84913	3.2335
16	2	0	4.53404	4.50542	4.75119	2.52504
17	2	0	4.5752	4.51004	4.88867	3.59824
18	2	0	4.60034	4.22879	4.75997	3.25285
19	2	0	4.6823	4.55236	4.97392	3.48926
20	2	0	4.54089	3.79064	4.6331	2.29885
21	2	999.928	4.5565	3.7145	4.7521	1.6721
22	2	0	4.57908	4.22891	4.87983	3.04532
23	2	0	4.55815	4.46127	4.74643	3.40329
24	2	0	4.53661	3.8072	4.66683	2.04922
25	2	1045.23	4.55916	3.97575	4.68073	2.60746
26	2	0	4.55749	4.17693	4.82379	3.4833
27	2	685.832	4.50952	3.71867	4.51844	2.83885
28	2	0	4.52931	3.03463	4.69003	1.17609
29	2	0	4.53565	3.38256	4.73414	1.78533
30	2	0	4.53988	3.93541	4.73464	2.34242
1	3	0	4.87853	4.43238	5.21719	4.30242
2	3	0	4.67814	4.16738	5.00695	3.29336
3	3	0	4.57154	4.46509	4.68631	2.71181
4	3	0	4.54149	4.08543	4.70353	2.74351
5	3	0	4.61651	4.17222	4.85771	2.41996
6	3	0	4.60612	4.19476	4.76991	3.37949
7	3	0	4.52369	4.34813	4.70586	3.31197
8	3	0	4.49297	3.91876	4.62977	3.27508
9	3	0	4.88331	4.36635	5.19248	3.78254
10	3	0	4.72511	4.86653	5.08361	3.7014
11	3	0	4.79726	4.7441	5.00268	3.29026
12	3	0	4.59596	4.32699	4.80227	3.1682
13	3	1090.86	4.67358	4.0735	5.02456	3.03181
14	3	0	4.58609	4.47989	4.75489	2.56585
15	3	0	4.64074	4.90607	4.85824	3.23452
16	3	0	4.54096	4.48068	4.74378	2.69461
17	3	0	4.56473	4.53309	4.87181	3.64157
18	3	0	4.62011	4.23121	4.79865	3.29491
19	3	0	4.7012	4.60903	4.94552	3.53058
20	3	0	4.5546	3.79623	4.64649	2.47422
21	3	0	4.56934	3.717	4.7414	1.83885
22	3	0	4.60213	4.23676	4.89304	3.05843
23	3	0	4.58267	4.46184	4.76437	3.39898
24	3	0	4.55746	3.77466	4.66527	2.12385
25	3	0	4.57403	4.02197	4.71579	2.62221
26	3	0	4.57827	4.139	4.82146	3.46864
27	3	0	4.5292	3.69793	4.55624	2.8651
28	3	0	4.5503	3.01072	4.70603	1.20412
29	3	0	4.55291	3.55328	4.73662	1.6721
30	3	0	4.54206	3.92278	4.72911	2.38202

## Sheet: 4.0
DUM	TIME	投入松弛	1	2	3	4	参数值	环境值	混合误差项	σu	σv	σ*	λ	λε/σ	Φ(λε/σ)	Φ(λε/σ)2	P/Q	括号里面	管理无效率	随机干扰项	环境变量最大值	环境变量调整	随机扰动最大值	随机扰动项调整	原始投入	调整后的投入
1	1	0	4.83244	4.34524	5.14678	4.26373	7978.66	-455.669	455.669	456.444	485.22	332.462	0.940696	0.64345	0.324343	0.740034	0.438282	1.08173	359.635	96.0335	45.7526	501.421	3036.56	2940.53	7261	10702.9
2	1	0	4.63323	4.12064	5.08175	3.2383	-3024.27	-0.834756	0.834756					0.00117876	0.398942	0.50047	0.797134	0.798313	265.409	-264.574		46.5873		3301.13	5497	8844.72
3	1	1157.8	4.51821	4.45828	4.67918	2.64444	-83.0132	-215.062	1372.86					1.93862	0.0609281	0.973726	0.0625722	2.00119	665.321	707.541		260.815		2329.02	7293	9882.83
4	1	1090.91	4.49185	4.05034	4.65637	2.62634	1199.57	-130.384	1221.3					1.72459	0.0901707	0.9577	0.0941535	1.81875	604.665	616.632		176.137		2419.93	2750	5346.06
5	1	124.71	4.58325	4.09026	4.83443	2.32634	86.0868	-222.347	347.057					0.490079	0.353799	0.687961	0.514271	1.00435	333.909	13.1481		268.099		3023.41	1035	4326.51
6	1	0	4.5722	4.06982	4.76348	3.30578	443780	-188.008	188.008					0.265486	0.385128	0.604682	0.636909	0.902395	300.013	-112.005		233.76		3148.56	3268	6650.32
7	1	0	4.4796	4.32307	4.74516	3.26788	0.46947	45.7526	-45.7526					-0.0646073	0.398111	0.474243	0.839465	0.774857	257.611	-303.364		0		3339.92	3412	6751.92
8	1	1121.16	4.46525	4.05953	4.63623	3.24674		-21.4609	1142.62					1.6135	0.108541	0.946682	0.114655	1.72815	574.545	568.076		67.2135		2468.48	2431	4966.7
9	1	0	4.83272	4.31645	5.13028	3.74663		-518.44	518.44					0.73209	0.305161	0.767943	0.397374	1.12946	375.504	142.936		564.193		2893.62	5875	9332.82
10	1	0	4.67394	4.82133	5.06133	3.6638		-169.986	169.986					0.240037	0.387613	0.594849	0.651616	0.891653	296.441	-126.455		215.738		3163.01	21550	24928.8
11	1	0	4.74487	4.65221	4.99407	3.33486		-479.472	479.472					0.677062	0.317225	0.750817	0.422506	1.09957	365.565	113.907		525.224		2922.65	17838	21285.9
12	1	0	4.53647	4.31691	4.67862	3.20466		-210.976	210.976					0.29792	0.381625	0.617118	0.618399	0.916319	304.642	-93.6652		256.729		3130.22	6510	9896.95
13	1	185.22	4.6245	3.84305	4.95998	2.96237		-121.218	306.438					0.432721	0.363287	0.667391	0.544339	0.97706	324.836	-18.398		166.97		3054.96	3159	6380.93
14	1	0	4.52917	4.39329	4.67609	2.35025		-271.819	271.819					0.383836	0.370611	0.64945	0.570653	0.954489	317.332	-45.5126		317.572		3082.07	5051	8450.64
15	1	5524.97	4.59714	4.89281	4.88234	3.19562		-198.672	5723.64					8.08235	2.60554e-15	1	2.60554e-15	8.08235	2687.08	3036.56		244.425		0	26512	26756.4
16	1	1124.54	4.50344	4.50435	4.70029	2.58883		-153.664	1278.21					1.80496	0.0782481	0.964459	0.0811316	1.88609	627.053	651.153		199.416		2385.41	8660	11244.8
17	1	1192.55	4.53725	4.54004	4.82358	3.63377		-21.0262	1213.58					1.71369	0.0918763	0.956708	0.0960338	1.80973	601.667	611.912		66.7788		2424.65	10609	13100.4
18	1	1932.5	4.56465	4.23404	4.72385	3.20112		-235.351	2167.85					3.06122	0.00368131	0.998898	0.00368537	3.06491	1018.97	1148.88		281.104		1887.67	6634	8802.78
19	1	0	4.64681	4.5226	4.93657	3.49415		-227.381	227.381					0.321084	0.378899	0.625927	0.60534	0.926425	308.001	-80.6208		273.133		3117.18	13823	17213.3
20	1	0	4.51103	3.78197	4.61793	2.39094		-232.476	232.476					0.328279	0.378015	0.62865	0.601312	0.929591	309.054	-76.5783		278.229		3113.14	1237	4628.37
21	1	328.753	4.52308	3.70018	4.71563	1.57978		-214.766	543.52					0.767504	0.297164	0.778609	0.38166	1.14916	382.054	161.466		260.519		2875.09	1834	4969.61
22	1	0	4.54269	4.20003	4.8191	3.03862		-65.8704	65.8704					0.0930156	0.39722	0.537054	0.739627	0.832643	276.823	-210.952		111.623		3247.51	4682	8041.13
23	1	0	4.52135	4.41799	4.68916	3.35199		-148.305	148.305					0.209421	0.390289	0.58294	0.669518	0.87894	292.214	-143.91		194.057		3180.47	8740	12114.5
24	1	0	4.49958	3.7502	4.61536	2.04139		-228.388	228.388					0.322507	0.378725	0.626466	0.604543	0.92705	308.209	-79.8211		274.141		3116.38	2154	5544.52
25	1	305.506	4.52489	4.00471	4.5698	2.54654		-337.23	642.736					0.907608	0.264262	0.817957	0.323075	1.23068	409.156	233.58		382.983		2802.98	2764	5949.96
26	1	0	4.5227	4.13754	4.80262	3.4501		15.445	-15.445					-0.0218099	0.398847	0.4913	0.811821	0.790011	262.649	-278.094		30.3076		3314.65	2465	5809.96
27	1	0	4.4765	3.71559	4.49605	2.80754		-232.889	232.889					0.328863	0.377942	0.62887	0.600986	0.929849	309.14	-76.2508		278.642		3112.81	1466	4857.45
28	1	0	4.49851	2.9722	4.67842	1.27875		-150.583	150.583					0.212639	0.390024	0.584196	0.667626	0.880265	292.655	-142.072		196.336		3178.63	162	3536.97
29	1	0	4.50373	3.65002	4.73315	1.69897		-120.796	120.796					0.170577	0.39318	0.567722	0.692558	0.863135	286.96	-166.164		166.549		3202.72	489	3858.27
30	1	0	4.51539	3.93455	4.69438	2.35025		-170.133	170.133					0.240245	0.387594	0.59493	0.651495	0.89174	296.47	-126.337		215.886		3162.9	515	3893.78
1	2	0	4.86834	4.42645	5.21543	4.27075		-488.021	488.021					0.689134	0.314619	0.754631	0.416918	1.10605	367.721	120.3		533.773		2916.26	6643	10093
2	2	0	4.66388	4.14211	4.95603	3.23905		-246.056	246.056					0.347455	0.375573	0.635875	0.59064	0.938095	311.881	-65.8259		291.808		3102.38	3970	7364.19
3	2	0	4.55313	4.45192	4.66603	2.6637		-334.232	334.232					0.471969	0.356894	0.681526	0.52367	0.995639	331.012	3.2195		379.985		3033.34	4389	7802.32
4	2	386.413	4.52195	4.054	4.66014	2.6637		-213.983	600.396					0.847819	0.2785	0.801731	0.347373	1.19519	397.357	203.039		259.736		2833.52	2412	5505.26
5	2	0	4.61047	4.12956	4.83156	2.33846		-310.334	310.334					0.438223	0.362418	0.669388	0.541417	0.97964	325.693	-15.3592		356.087		3051.92	682	4090
6	2	0	4.59963	4.11641	4.75733	3.35025		-278.411	278.411					0.393144	0.369273	0.652894	0.565594	0.958738	318.745	-40.3334		324.164		3076.89	2816	6217.06
7	2	0	4.50919	4.33066	4.63824	3.28735		-170.943	170.943					0.241388	0.387487	0.595373	0.650831	0.892219	296.629	-125.687		216.695		3162.25	2913	6291.94
8	2	722.524	4.49059	4.02967	4.5585	3.28398		-185.627	908.151					1.2824	0.175307	0.900149	0.194754	1.47715	491.099	417.053		231.38		2619.51	2174	5024.89
9	2	0	4.86697	4.32083	5.19667	3.75982		-541.588	541.588					0.764777	0.297786	0.777798	0.382858	1.14763	381.545	160.043		587.341		2876.52	5510	8973.86
10	2	0	4.70805	4.81733	5.09204	3.69679		-233.12	233.12					0.329189	0.377902	0.628993	0.600804	0.929993	309.188	-76.0677		278.872		3112.63	24118	27509.5
11	2	0	4.77947	4.69662	5.03191	3.30578		-544.894	544.894					0.769444	0.296722	0.779185	0.38081	1.15025	382.416	162.477		590.646		2874.08	18321	21785.7
12	2	0	4.57449	4.24276	4.76712	3.20656		-213.491	213.491					0.301471	0.381219	0.618472	0.616388	0.917859	305.154	-91.6624		259.244		3128.22	7124	10511.5
13	2	244.055	4.65916	3.94295	5.02995	3.00817		-146.452	390.508					0.551436	0.342673	0.709333	0.483092	1.03453	343.942	46.5659		192.205		2989.99	3357	6539.2
14	2	680.393	4.56284	4.45802	4.72562	2.3784		-317.191	997.584					1.40869	0.147911	0.920536	0.16068	1.56937	521.756	475.828		362.944		2560.73	6393	9316.67
15	2	0	4.62664	4.88471	4.84913	3.2335		-323.793	323.793					0.457228	0.359347	0.676246	0.531384	0.988613	328.677	-4.88362		369.546		3041.44	20193	23604
16	2	1072.01	4.53404	4.50542	4.75119	2.52504		-190.732	1262.75					1.78312	0.0813736	0.962717	0.0845249	1.86765	620.923	641.823		236.485		2394.74	9084	11715.2
17	2	2070.36	4.5752	4.51004	4.88867	3.59824		-58.3042	2128.67					3.00589	0.00435415	0.998676	0.00435992	3.01025	1000.8	1127.87		104.057		1908.69	9805	11817.7
18	2	528.356	4.60034	4.22879	4.75997	3.25285		-295.088	823.444					1.16279	0.202914	0.877542	0.23123	1.39402	463.458	359.986		340.84		2676.57	6209	9226.41
19	2	0	4.6823	4.55236	4.97392	3.48926		-292.828	292.828					0.413503	0.366253	0.660381	0.554609	0.968112	321.861	-29.0324		338.581		3065.59	14274	17678.2
20	2	0	4.54089	3.79064	4.6331	2.29885		-313.237	313.237					0.442322	0.361764	0.670872	0.539245	0.981567	326.334	-13.0971		358.99		3049.66	1232	4640.65
21	2	0	4.5565	3.7145	4.7521	1.6721		-265.346	265.346					0.374695	0.371898	0.646056	0.575643	0.950338	315.952	-50.6057		311.098		3087.16	1109	4507.26
22	2	0	4.57908	4.22891	4.87983	3.04532		-104.893	104.893					0.148119	0.39459	0.558876	0.706043	0.854162	283.977	-179.084		150.645		3215.64	4032	7398.29
23	2	0	4.55815	4.46127	4.74643	3.40329		-190.093	190.093					0.268431	0.384825	0.605816	0.635218	0.903649	300.429	-110.336		235.846		3146.89	8616	11998.7
24	2	0	4.53661	3.8072	4.66683	2.04922		-282.707	282.707					0.399211	0.368386	0.655131	0.562309	0.96152	319.669	-36.9622		328.46		3073.52	2740	6141.98
25	2	589.361	4.55916	3.97575	4.68073	2.60746		-300.155	889.516					1.25609	0.181261	0.895458	0.202423	1.45851	484.9	404.616		345.908		2631.94	2726	5703.85
26	2	0	4.55749	4.17693	4.82379	3.4833		-64.7815	64.7815					0.091478	0.397277	0.536444	0.740575	0.832053	276.626	-211.845		110.534		3248.4	2930	6288.94
27	2	0	4.50952	3.71867	4.51844	2.83885		-303.442	303.442					0.42849	0.363949	0.665853	0.546591	0.975081	324.178	-20.7364		349.194		3057.3	1315	4721.49
28	2	42.0416	4.52931	3.03463	4.69003	1.17609		-243.811	285.852					0.403652	0.36773	0.656766	0.55991	0.963563	320.348	-34.496		289.563		3071.05	301	3661.62
29	2	0	4.53565	3.38256	4.73414	1.78533		-186.538	186.538					0.263411	0.385339	0.603883	0.638102	0.901513	299.719	-113.181		232.291		3149.74	681	4063.03
30	2	0	4.53988	3.93541	4.73464	2.34242		-196.635	196.635					0.277668	0.383856	0.609366	0.629926	0.907594	301.741	-105.106		242.387		3141.67	455	3839.05
1	3	0	4.87853	4.43238	5.21719	4.30242		-514.488	514.488					0.726509	0.306405	0.766237	0.399883	1.12639	374.483	140.005		560.241		2896.55	6567	10023.8
2	3	0	4.67814	4.16738	5.00695	3.29336		-225.519	225.519					0.318455	0.379218	0.62493	0.606816	0.925271	307.618	-82.0992		271.271		3118.66	5131	8520.93
3	3	0	4.57154	4.46509	4.68631	2.71181		-362.545	362.545					0.51195	0.349943	0.695657	0.50304	1.01499	337.446	25.0992		408.298		3011.46	4911	8330.76
4	3	0	4.54149	4.08543	4.70353	2.74351		-216.754	216.754					0.306079	0.380686	0.620228	0.613784	0.919863	305.82	-89.0657		262.507		3125.62	2048	5436.13
5	3	270.15	4.61651	4.17222	4.85771	2.41996		-293.75	563.9					0.796283	0.290552	0.787066	0.369158	1.16544	387.466	176.434		339.503		2860.12	1295	4494.63
6	3	0	4.60612	4.19476	4.76991	3.37949		-286.928	286.928					0.405171	0.367504	0.657324	0.559091	0.964263	320.581	-33.6531		332.681		3070.21	2733	6135.89
7	3	0	4.52369	4.34813	4.70586	3.31197		-133.003	133.003					0.187814	0.391968	0.574489	0.68229	0.870104	289.277	-156.274		178.756		3192.83	3161	6532.59
8	3	0	4.49297	3.91876	4.62977	3.27508		-98.8994	98.8994					0.139656	0.395071	0.555534	0.711155	0.850811	282.863	-183.963		144.652		3220.52	1436	4801.17
9	3	0	4.88331	4.36635	5.19248	3.78254		-597.848	597.848					0.844221	0.279349	0.800727	0.348869	1.19309	396.658	201.19		643.6		2835.37	5604	9082.97
10	3	0	4.72511	4.86653	5.08361	3.7014		-298.516	298.516					0.421535	0.365027	0.663318	0.550305	0.971839	323.1	-24.5841		344.269		3061.14	25243	28648.4
11	3	0	4.79726	4.7441	5.00268	3.29026		-639.041	639.041					0.902389	0.265513	0.816575	0.325154	1.22754	408.112	230.928		684.793		2805.63	19241	22731.4
12	3	0	4.59596	4.32699	4.80227	3.1682		-246.544	246.544					0.348145	0.375483	0.636134	0.590258	0.938403	311.984	-65.4399		292.296		3102	7488	10882.3
13	3	0	4.67358	4.0735	5.02456	3.03181		-205.32	205.32					0.289932	0.382522	0.614066	0.622933	0.912865	303.493	-98.1738		251.072		3134.73	3299	6684.8
14	3	0	4.58609	4.47989	4.75489	2.56585		-338.072	338.072					0.477392	0.355977	0.683459	0.520846	0.998238	331.877	6.19568		383.825		3030.36	6577	9991.19
15	3	0	4.64074	4.90607	4.85824	3.23452		-357.195	357.195					0.504395	0.351289	0.693008	0.506905	1.0113	336.219	20.9755		402.947		3015.58	22981	26399.5
16	3	673.217	4.54096	4.48068	4.74378	2.69461		-203.888	877.106					1.23856	0.185267	0.892246	0.207641	1.4462	480.808	396.298		249.641		2640.26	9256	12145.9
17	3	0	4.56473	4.53309	4.87181	3.64157		-45.0469	45.0469					0.0636108	0.398136	0.52536	0.757835	0.821445	273.1	-228.053		90.7995		3264.61	10700	14055.4
18	3	0	4.62011	4.23121	4.79865	3.29491		-305.06	305.06					0.430775	0.363592	0.666684	0.545374	0.976149	324.533	-19.473		350.813		3056.03	6332	9738.84
19	3	0	4.7012	4.60903	4.94552	3.53058		-385.185	385.185					0.543919	0.344086	0.706752	0.486856	1.03078	342.694	42.4905		430.937		2994.07	14878	18303
20	3	0	4.5546	3.79623	4.64649	2.47422		-324.012	324.012					0.457537	0.359296	0.676358	0.531222	0.988759	328.725	-4.71349		369.764		3041.27	1052	4463.04
21	3	0	4.56934	3.717	4.7414	1.83885		-302.857	302.857					0.427664	0.364078	0.665552	0.547032	0.974696	324.05	-21.1932		348.609		3057.75	1006	4412.36
22	3	0	4.60213	4.23676	4.89304	3.05843		-158.267	158.267					0.223489	0.389103	0.588423	0.661264	0.884753	294.147	-135.88		204.02		3172.44	4131	7507.46
23	3	0	4.58267	4.46184	4.76437	3.39898		-243.129	243.129					0.343322	0.37611	0.634322	0.592932	0.936254	311.269	-68.1409		288.881		3104.7	9868	13261.6
24	3	0	4.55746	3.77466	4.66527	2.12385		-338.505	338.505					0.478003	0.355873	0.683676	0.520529	0.998531	331.974	6.53053		384.257		3030.03	2799	6213.29
25	3	74.4361	4.57403	4.02197	4.71579	2.62221		-305.62	380.056					0.536678	0.345435	0.704255	0.490498	1.02718	341.497	38.5591		351.373		2998	2259	5608.37
26	3	0	4.57827	4.139	4.82146	3.46864		-128.564	128.564					0.181546	0.392422	0.57203	0.686016	0.867561	288.432	-159.867		174.317		3196.43	2696	6066.74
27	3	272.772	4.5292	3.69793	4.55624	2.8651		-313.631	586.402					0.828059	0.28315	0.796181	0.355635	1.18369	393.534	192.869		359.383		2843.69	1347	4550.07
28	3	0	4.5503	3.01072	4.70603	1.20412		-283.716	283.716					0.400635	0.368177	0.655656	0.561539	0.962175	319.887	-36.1712		329.468		3072.73	190	3592.2
29	3	0	4.55291	3.55328	4.73662	1.6721		-259.654	259.654					0.366658	0.373007	0.643063	0.580048	0.946706	314.744	-55.0899		305.407		3091.65	611	4008.06
30	3	0	4.54206	3.92278	4.72911	2.38202		-205.415	205.415					0.290067	0.382507	0.614117	0.622857	0.912923	303.513	-98.0977		251.168		3134.66	361	3746.82

## Sheet: 4.1
时期	决策单元	投入1-政府资金（万元）	投入2-企业开发经费支出（万元）	投入3-部门决算支出总计（万元）	投入4-R&D 人员（人）	产出1-拥有发明专利数（件）	产出2-新产品销售收入 （万元）	产出3-新产品开发项目数（件）
2018	北京	14994.8	482589	171161	10702.9	2449	2.58107e+06	1632
2018	天津	4650.02	236383	346412	8844.72	2486	1.47294e+06	779
2018	河北	11521	338658	105631	9882.83	1595	2.71463e+06	810
2018	山西	1958.93	153502	79755	5346.06	345	704400	406
2018	内蒙古	2105.81	131596	63861.7	4326.51	185	234751	182
2018	辽宁	3440.77	179869	51880.8	6650.32	654	834967	527
2018	吉林	7592.69	235400	84131.6	6751.92	831	1.15093e+06	641
2018	黑龙江	2026.04	151349	69613.3	4966.7	657	237918	709
2018	上海	10132.6	419732	114020	9332.82	1684	2.71268e+06	1148
2018	江苏	19686.4	1.37356e+06	171209	24928.8	5469	1.04383e+07	3370
2018	浙江	17379.1	545188	106871	21285.9	3288	6.09638e+06	3177
2018	安徽	11238.5	336473	74336.1	9896.95	1914	3130361	1517
2018	福建	4628.81	181250	72801	6380.93	782	632369	771
2018	江西	4188.58	286195	94236.1	8450.64	1200	1.52956e+06	1140
2018	山东	34213.8	960166	116078	26756.4	5780	8.40136e+06	3800
2018	河南	6321.54	342387	96590.3	11244.8	1179	1.8449e+06	1100
2018	湖北	9270.25	472621	86888.2	13100.4	1403	3.32894e+06	1379
2018	湖南	6896.18	283599	95337.3	8802.78	1318	2.41456e+06	809
2018	广东	37016.8	629449	124146	17213.3	4457	5.74596e+06	2932
2018	广西	3409.6	121807	72988.8	4628.37	482	474546	190
2018	海南	1840.72	154412	113454	4969.61	555	233930	434
2018	重庆	10519	217772	197915	8041.13	937	2.19305e+06	800
2018	四川	14500	384451	95243.3	12114.5	3070	2.0705e+06	1692
2018	贵州	4389.33	169507	68203.9	5544.52	825	819147	351
2018	云南	4877.53	173868	68828.8	5949.96	924	568188	559
2018	陕西	3586.22	199840	84832.6	5809.96	663	519315	412
2018	甘肃	2375.62	139470	96870.3	4857.45	208	262354	158
2018	青海	1218.11	107735	69295.8	3536.97	105	1029.2	27
2018	宁夏	2853.42	118557	59939.7	3858.27	146	162029	101
2018	新疆	2292.98	117993	74116.2	3893.78	108	159243	105
2019	北京	13881.8	505585	134329	10093	2604	2963093	1669
2019	天津	11301.7	232007	65158.9	7364.19	2040	1555398	787
2019	河北	34337.3	286262	72684.9	7802.32	1460	2774526	919
2019	山西	2935.83	157853	75256.2	5505.26	434	754650	533
2019	内蒙古	1625.59	124790	59302.7	4090	254	199860	178
2019	辽宁	5062.56	198665	51908.5	6217.06	672	968187	644
2019	吉林	4602.57	237240	65152.1	6291.94	909	1253429	818
2019	黑龙江	2153.89	149931	65901.3	5024.89	580	264830	783
2019	上海	10285.5	452092	90257.9	8973.86	1917	2671695	1279
2019	江苏	27110.3	1.69041e+06	163448	27509.5	6243	10526941	3948
2019	浙江	36470.6	662524	106101	21785.7	3700	6822406	3770
2019	安徽	15227.2	325049	68678.8	10511.5	1782	3013854	1430
2019	福建	4047.02	205811	66022	6539.2	938	752064	841
2019	江西	5495.68	291637	75561.3	9316.67	1153	1969391	1357
2019	山东	48276.5	906206	106735	23604	5306	8891329	3902
2019	河南	9492.44	347883	86918.9	11715.2	1464	1979576	1188
2019	湖北	10869.1	421344	75831	11817.7	1653	3860736	1494
2019	湖南	5858.68	310922	64446.9	9226.41	1340	2311071	1164
2019	广东	27377.6	694710	106528	17678.2	5244	5265919	3477
2019	广西	5696.24	131815	69006.9	4640.65	500	585484	254
2019	海南	2580.59	162662	63569.3	4507.26	662	81600	521
2019	重庆	9081.44	244731	107654	7398.29	1258	2285607	881
2019	四川	12441.4	512154	88317.6	11998.7	2724	2432348	2397
2019	贵州	4456.76	162872	61641.9	6141.98	931	612070	381
2019	云南	5324.67	166919	63445.5	5703.85	850	399388	552
2019	陕西	2571.39	177241	74737.9	6288.94	707	1195369	419
2019	甘肃	3394.87	138120	66762.1	4721.49	250	85023	163
2019	青海	1360.62	109720	62281.8	3661.62	88	6180	54
2019	宁夏	2013.42	116967	66011.1	4063.03	82	96748	112
2019	新疆	1611.21	120220	61535.5	3839.05	91	155832	155
2020	北京	22149.1	647643	123184	10023.8	2893	3324913	1973
2020	天津	4572.13	295132	71273.8	8520.93	2225	1.68207e+06	1045
2020	河北	7180.59	334387	72026.9	8330.76	1730	3.47734e+06	1144
2020	山西	2077.64	169170	75384.2	5436.13	533	964953	649
2020	内蒙古	1650.3	142634	59115.1	4494.63	297	242241	254
2020	辽宁	3712.04	209325	55382.7	6135.89	841	967787	601
2020	吉林	4540.5	231978	62653.9	6532.59	958	1.28736e+06	789
2020	黑龙江	2127.72	149734	60253.3	4801.17	718	338471	785
2020	上海	8364.72	482168	86480.4	9082.97	1900	1.49756e+06	1371
2020	江苏	19412.5	1.95102e+06	172306	28648.4	7515	1.6813e+07	4719
2020	浙江	14506.7	835783	126163	22731.4	4384	7.59152e+06	4385
2020	安徽	14160.1	370034	68437.7	10882.3	2297	3.59091e+06	1647
2020	福建	6234.79	233188	63068.6	6684.8	1180	1.01934e+06	987
2020	江西	4268.55	310447	78064.8	9991.19	1420	2.36455e+06	1571
2020	山东	29175.7	1.05255e+06	105681	26399.5	6197	9601272	4692
2020	河南	8255.39	371700	91973.7	12145.9	1837	2.33466e+06	1362
2020	湖北	3718.06	616145	77640.5	14055.4	2100	3.75032e+06	1861
2020	湖南	6444.61	345357	65904.2	9738.84	1647	2.92933e+06	1397
2020	广东	26211.9	888049	108468	18303	6070	5.70079e+06	4103
2020	广西	2612.55	132802	68226.2	4463.04	619	241239	304
2020	海南	1783.98	173785	63506.1	4412.36	734	142178	575
2020	重庆	8104.74	262626	94378.6	7507.46	1066	2.49695e+06	969
2020	四川	16339	566227	91496.8	13261.6	3963	2.61571e+06	2787
2020	贵州	2869.73	169579	61667.5	6213.29	927	618922	437
2020	云南	3515.39	174724	64794.2	5608.37	983	436488	600
2020	陕西	2049.84	190846	80294.6	6066.74	1024	723976	577
2020	甘肃	1765.26	133390	61782.3	4550.07	250	93781.9	154
2020	青海	1358.43	106539	54993.3	3592.2	116	8818.3	53
2020	宁夏	1728.09	119169	55988.9	4008.06	146	94215.5	138
2020	新疆	1730.02	116454	61288	3746.82	129	30439.5	182

## Sheet: 4.2
时期	决策单元	投入1-政府资金（万元）_slacks	投入2-企业开发经费支出（万元）_slacks	投入3-部门决算支出总计（万元）_slacks	投入4-R&D 人员（人）_slacks	产出1-拥有发明专利数（件）_slacks	产出2-新产品销售收入 （万元）_slacks	产出3-新产品开发项目数（件）_slacks	技术效率	纯技术效率-所需BCC效率值	规模效率	规模报酬分析
2018	北京	449.733	0	63857.8	0	0	0	0	0.74558	0.855737	0.871273	IRS
2018	天津	0	0	0	0	0	0	0	1	1	1	CRS
2018	河北	992.349	0	0	402.314	0	0	174.015	0.787507	0.836097	0.941885	IRS
2018	山西	0	0	7399.07	244.932	88.3176	0	0	0.590852	0.983235	0.600927	IRS
2018	内蒙古	351.222	0	320.594	0	38.3995	0	0	0.268859	0.924645	0.29077	IRS
2018	辽宁	0	0	0	0	0	0	0	0.594088	1	0.594088	IRS
2018	吉林	2669.3	0	1124.89	0	0	0	0	0.541841	0.80712	0.671326	IRS
2018	黑龙江	0	0	8207.62	289.021	28.4063	50748.8	0	0.933397	0.998138	0.935138	IRS
2018	上海	120.968	1643.58	16495.4	0	0	0	0	0.724271	0.827335	0.875427	IRS
2018	江苏	0	0	0	0	0	0	209.094	0.873224	0.876486	0.996278	DRS
2018	浙江	0	0	0	0	0	0	0	1	1	1	CRS
2018	安徽	0	0	0	0	0	0	0	0.944013	1	0.944013	IRS
2018	福建	1082.46	0	0	197.217	0	0	0	0.761653	0.89444	0.851543	IRS
2018	江西	0	0	2438.3	0	0	0	0	0.823116	0.862759	0.95405	IRS
2018	山东	602.771	0	6956.13	2360.57	0	0	432.489	0.965111	0.974015	0.990858	DRS
2018	河南	0	0	0	727.986	34.3442	0	0	0.619093	0.718467	0.861686	IRS
2018	湖北	0	0	0	305.218	436.661	0	91.014	0.715427	0.794048	0.900987	IRS
2018	湖南	0	0	0	834.821	0	0	11.079	0.817778	0.91214	0.896548	IRS
2018	广东	0	0	0	0	0	0	0	1	1	1	CRS
2018	广西	0	0	0	0	0	0	0	0.48851	1	0.48851	IRS
2018	海南	0	0	38560.9	125.257	0	38208.8	0	0.69241	0.941364	0.73554	IRS
2018	重庆	0	0	0	0	0	0	0	0.910132	1	0.910132	IRS
2018	四川	0	0	0	0	0	0	0	1	1	1	CRS
2018	贵州	0	0	0	0	0	0	105.599	0.636127	0.962548	0.660878	IRS
2018	云南	83.2896	0	0	268.079	0	0	0	0.692822	0.914093	0.757933	IRS
2018	陕西	297.205	0	724	0	0	0	0	0.475367	0.805073	0.590465	IRS
2018	甘肃	0	0	20061.4	5.65807	65.2475	0	0	0.237536	0.851621	0.278923	IRS
2018	青海	0	0	0	0	0	0	0	0.158323	1	0.158323	IRS
2018	宁夏	1201.28	0	2432.08	0	39.1686	0	0	0.174448	0.984907	0.177122	IRS
2018	新疆	461.507	0	16143.4	0	84.0796	0	0	0.168026	0.980724	0.171329	IRS
2019	北京	0	32825.1	42069.8	0	0	0	0	0.824408	0.950973	0.86691	IRS
2019	天津	0	0	0	0	0	0	0	1	1	1	CRS
2019	河北	27757.5	0	0	277.861	0	0	7.77807	0.931716	0.996456	0.93503	IRS
2019	山西	375.956	0	0	215.406	106.019	0	0	0.633605	0.972015	0.651847	IRS
2019	内蒙古	0	0	0	0	0	0	25.365	0.352837	0.980269	0.359939	IRS
2019	辽宁	0	0	0	0	0	0	0	0.595314	1	0.595314	IRS
2019	吉林	374.099	18813.2	0	0	33.929	0	0	0.675774	0.942753	0.716809	IRS
2019	黑龙江	23.7494	0	5523.94	216.454	136.355	72740.4	0	0.995162	0.997898	0.997258	IRS
2019	上海	0	41917.3	2589.74	0	0	0	0	0.75001	0.906883	0.827019	IRS
2019	江苏	195.002	60998.9	0	0	0	0	134.661	0.791681	0.807595	0.980294	IRS
2019	浙江	0	0	0	0	0	0	0	1	1	1	CRS
2019	安徽	0	0	0	0	0	0	0	0.892103	1	0.892103	IRS
2019	福建	0	0	0	0	0	0	0	0.788958	0.908286	0.868623	IRS
2019	江西	0	0	0	0	212.728	0	0	0.872038	0.93505	0.932612	IRS
2019	山东	0	0	0	0	0	0	0	1	1	1	CRS
2019	河南	0	0	0	997.488	0	0	0	0.650619	0.751331	0.865956	IRS
2019	湖北	0	0	0	590.964	544.413	0	109.053	0.887873	0.954964	0.929745	IRS
2019	湖南	0	0	0	142.791	20.0685	0	0	0.794442	0.964211	0.82393	IRS
2019	广东	0	0	0	0	0	0	0	1	1	1	CRS
2019	广西	0	0	0	0	0	0	0	0.493496	1	0.493496	IRS
2019	海南	534.279	0	0	0	0	102179	0	0.700349	0.978972	0.715393	IRS
2019	重庆	0	0	0	0	0	0	0	0.891355	1	0.891355	IRS
2019	四川	0	6953.13	1204.83	0	338.511	682700	0	0.957644	0.979491	0.977695	IRS
2019	贵州	0	0	0	770.35	0	0	176.191	0.691072	0.993141	0.695845	IRS
2019	云南	861.886	0	0	275.324	0	142196	0	0.674892	0.939853	0.718083	IRS
2019	陕西	0	0	0	0	0	0	0	0.772147	1	0.772147	IRS
2019	甘肃	1068.33	0	0	98.1105	0	13449.1	0	0.248097	0.837971	0.296069	IRS
2019	青海	0	0	1406.63	0	28.7015	2995.98	0	0.134173	0.9799	0.136925	IRS
2019	宁夏	202.54	0	4705.69	46.9803	120.995	0	0	0.179776	0.949936	0.189251	IRS
2019	新疆	0	0	0	0	0	0	0	0.258037	1	0.258037	IRS
2020	北京	0	0	0	0	0	0	0	0.92117	1	0.92117	IRS
2020	天津	0	0	0	0	0	0	0	1	1	1	CRS
2020	河北	0	0	0	0	0	0	0	1	1	1	CRS
2020	山西	0	0	0	0	0	0	0	0.820382	1	0.820382	IRS
2020	内蒙古	0	0	0	53.2339	7.26115	0	0	0.428343	0.964606	0.44406	IRS
2020	辽宁	0	0	0	0	0	0	0	0.627108	1	0.627108	IRS
2020	吉林	0	5558.32	0	0	0	0	0	0.681866	0.951158	0.71688	IRS
2020	黑龙江	0	0	0	0	0	0	0	1	1	1	CRS
2020	上海	0	80038.3	0	0	0	0	0	0.784361	0.838553	0.935375	IRS
2020	江苏	0	0	0	0	0	0	0	1	1	1	CRS
2020	浙江	0	0	0	0	0	0	0	1	1	1	CRS
2020	安徽	0	0	0	0	0	0	0	0.988706	1	0.988706	IRS
2020	福建	495.513	0	0	0	0	47227.1	0	0.805673	0.971083	0.829664	IRS
2020	江西	0	0	0	0	0	0	0	1	1	1	CRS
2020	山东	0	0	0	0	0	0	0	1	1	1	CRS
2020	河南	0	0	0	208.122	0	0	0	0.759768	0.803612	0.945441	IRS
2020	湖北	0	0	0	0	0	0	0	1	1	1	CRS
2020	湖南	0	0	0	0	0	0	0	0.898543	1	0.898543	IRS
2020	广东	0	0	0	0	0	0	0	1	1	1	CRS
2020	广西	0	0	0	0	0	0	0	0.584466	1	0.584466	IRS
2020	海南	0	0	0	0	0	0	0	0.912671	1	0.912671	IRS
2020	重庆	0	0	0	0	0	0	0	0.899511	1	0.899511	IRS
2020	四川	0	0	0	0	0	0	0	1	1	1	CRS
2020	贵州	0	0	0	0	0	0	0	0.704713	1	0.704713	IRS
2020	云南	0	0	0	70.7513	0	141235	144.933	0.786444	0.969518	0.81117	IRS
2020	陕西	0	0	0	0	0	0	0	0.945144	1	0.945144	IRS
2020	甘肃	0	2713.17	0	156.561	0	13073.9	53.5779	0.303558	0.903198	0.336093	IRS
2020	青海	0	0	0	0	0	0	0	0.163867	1	0.163867	IRS
2020	宁夏	1.77974	0	0	0	50.6628	19810.4	0	0.232137	0.980451	0.236766	IRS
2020	新疆	0	0	0	0	0	0	0	0.297029	1	0.297029	IRS

## Sheet: 5.0
Period	DMU	TE	PE	SE	Pay-for-Scale Analysis	DMU	TE	PE	SE	Pay-for-Scale Analysis
2018	Beijing	0.699819	0.794688	0.880621	DRS	Beijing	0.74558	0.855737	0.871273	IRS
2018	Tianjin	0.984101	1	0.984101	DRS	Tianjin	1	1	1	CRS
2018	Hebei	0.711879	0.77289	0.921061	DRS	Hebei	0.787507	0.836097	0.941885	IRS
2018	Shanxi	0.970801	0.986911	0.983676	IRS	Shanxi	0.590852	0.983235	0.600927	IRS
2018	Nei Mongol	0.571244	0.698716	0.817562	IRS	Nei Mongol	0.268859	0.924645	0.29077	IRS
2018	Liaoning	1	1	1	CRS	Liaoning	0.594088	1	0.594088	IRS
2018	Jilin	0.62409	0.624658	0.99909	IRS	Jilin	0.541841	0.80712	0.671326	IRS
2018	Heilongjiang	0.992573	0.996056	0.996503	DRS	Heilongjiang	0.933397	0.998138	0.935138	IRS
2018	Shanghai	0.721204	0.736654	0.979026	DRS	Shanghai	0.724271	0.827335	0.875427	IRS
2018	Jiangsu	0.763012	0.865131	0.881961	DRS	Jiangsu	0.873224	0.876486	0.996278	DRS
2018	Zhejiang	0.978384	1	0.978384	DRS	Zhejiang	1	1	1	CRS
2018	Anhui	0.975435	1	0.975435	DRS	Anhui	0.944013	1	0.944013	IRS
2018	Fujian	0.694674	0.724758	0.958492	DRS	Fujian	0.761653	0.89444	0.851543	IRS
2018	Jiangxi	0.71539	0.788992	0.906713	DRS	Jiangxi	0.823116	0.862759	0.95405	IRS
2018	Shandong	0.756094	0.9736	0.776596	DRS	Shandong	0.965111	0.974015	0.990858	DRS
2018	Henan	0.578788	0.606475	0.954348	DRS	Henan	0.619093	0.718467	0.861686	IRS
2018	Hubei	0.667247	0.676832	0.985838	DRS	Hubei	0.715427	0.794048	0.900987	IRS
2018	Hunan	0.811302	0.858052	0.945516	DRS	Hunan	0.817778	0.91214	0.896548	IRS
2018	Guangdong	0.793338	1	0.793338	DRS	Guangdong	1	1	1	CRS
2018	Guangxi	1	1	1	CRS	Guangxi	0.48851	1	0.48851	IRS
2018	Hainan	0.753622	0.837917	0.899399	DRS	Hainan	0.69241	0.941364	0.73554	IRS
2018	Chongqing	0.967038	1	0.967038	DRS	Chongqing	0.910132	1	0.910132	IRS
2018	Sichuan	0.765272	1	0.765272	DRS	Sichuan	1	1	1	CRS
2018	Guizhou	0.935287	0.94209	0.992779	IRS	Guizhou	0.636127	0.962548	0.660878	IRS
2018	Yunnan	0.796547	0.798022	0.998151	DRS	Yunnan	0.692822	0.914093	0.757933	IRS
2018	Shaanxi	0.547645	0.549007	0.99752	DRS	Shaanxi	0.475367	0.805073	0.590465	IRS
2018	Gansu	0.454148	0.480614	0.944932	IRS	Gansu	0.237536	0.851621	0.278923	IRS
2018	Qinghai	1	1	1	CRS	Qinghai	0.158323	1	0.158323	IRS
2018	Ningxia	0.780346	1	0.780346	IRS	Ningxia	0.174448	0.984907	0.177122	IRS
2018	Xinjiang	0.748145	0.873919	0.85608	IRS	Xinjiang	0.168026	0.980724	0.171329	IRS
2019	Beijing	0.836424	0.93148	0.897951	DRS	Beijing	0.824408	0.950973	0.86691	IRS
2019	Tianjin	1	1	1	CRS	Tianjin	1	1	1	CRS
2019	Hebei	1	1	1	CRS	Hebei	0.931716	0.996456	0.93503	IRS
2019	Shanxi	0.92407	0.928513	0.995216	DRS	Shanxi	0.633605	0.972015	0.651847	IRS
2019	Nei Mongol	0.888006	0.955627	0.929239	IRS	Nei Mongol	0.352837	0.980269	0.359939	IRS
2019	Liaoning	1	1	1	CRS	Liaoning	0.595314	1	0.595314	IRS
2019	Jilin	0.867478	0.876962	0.989185	IRS	Jilin	0.675774	0.942753	0.716809	IRS
2019	Heilongjiang	0.991294	0.991315	0.999978	CRS	Heilongjiang	0.995162	0.997898	0.997258	IRS
2019	Shanghai	0.814302	0.859425	0.947496	DRS	Shanghai	0.75001	0.906883	0.827019	IRS
2019	Jiangsu	0.686033	0.765434	0.896268	DRS	Jiangsu	0.791681	0.807595	0.980294	IRS
2019	Zhejiang	0.906225	1	0.906225	DRS	Zhejiang	1	1	1	CRS
2019	Anhui	0.996787	1	0.996787	DRS	Anhui	0.892103	1	0.892103	IRS
2019	Fujian	0.682247	0.698482	0.976756	DRS	Fujian	0.788958	0.908286	0.868623	IRS
2019	Jiangxi	0.874014	0.922645	0.947292	DRS	Jiangxi	0.872038	0.93505	0.932612	IRS
2019	Shandong	0.87181	1	0.87181	DRS	Shandong	1	1	1	CRS
2019	Henan	0.618556	0.635389	0.973508	DRS	Henan	0.650619	0.751331	0.865956	IRS
2019	Hubei	0.861209	0.897187	0.959898	DRS	Hubei	0.887873	0.954964	0.929745	IRS
2019	Hunan	0.918132	0.919963	0.99801	DRS	Hunan	0.794442	0.964211	0.82393	IRS
2019	Guangdong	0.892549	1	0.892549	DRS	Guangdong	1	1	1	CRS
2019	Guangxi	1	1	1	CRS	Guangxi	0.493496	1	0.493496	IRS
2019	Hainan	0.933074	0.947012	0.985282	IRS	Hainan	0.700349	0.978972	0.715393	IRS
2019	Chongqing	0.971753	1	0.971753	DRS	Chongqing	0.891355	1	0.891355	IRS
2019	Sichuan	0.813878	0.979699	0.830743	DRS	Sichuan	0.957644	0.979491	0.977695	IRS
2019	Guizhou	1	1	1	CRS	Guizhou	0.691072	0.993141	0.695845	IRS
2019	Yunnan	0.825975	0.828201	0.997312	IRS	Yunnan	0.674892	0.939853	0.718083	IRS
2019	Shaanxi	1	1	1	CRS	Shaanxi	0.772147	1	0.772147	IRS
2019	Gansu	0.369457	0.411755	0.897273	IRS	Gansu	0.248097	0.837971	0.296069	IRS
2019	Qinghai	0.562883	0.787316	0.71494	IRS	Qinghai	0.134173	0.9799	0.136925	IRS
2019	Ningxia	0.563057	0.604727	0.931092	IRS	Ningxia	0.179776	0.949936	0.189251	IRS
2019	Xinjiang	0.84734	1	0.84734	IRS	Xinjiang	0.258037	1	0.258037	IRS
2020	Beijing	0.944064	1	0.944064	DRS	Beijing	0.92117	1	0.92117	IRS
2020	Tianjin	1	1	1	CRS	Tianjin	1	1	1	CRS
2020	Hebei	1	1	1	CRS	Hebei	1	1	1	CRS
2020	Shanxi	1	1	1	CRS	Shanxi	0.820382	1	0.820382	IRS
2020	Nei Mongol	0.735771	0.904217	0.813711	IRS	Nei Mongol	0.428343	0.964606	0.44406	IRS
2020	Liaoning	1	1	1	CRS	Liaoning	0.627108	1	0.627108	IRS
2020	Jilin	0.938514	0.939552	0.998895	DRS	Jilin	0.681866	0.951158	0.71688	IRS
2020	Heilongjiang	1	1	1	CRS	Heilongjiang	1	1	1	CRS
2020	Shanghai	0.627605	0.768597	0.816559	DRS	Shanghai	0.784361	0.838553	0.935375	IRS
2020	Jiangsu	1	1	1	CRS	Jiangsu	1	1	1	CRS
2020	Zhejiang	0.866371	1	0.866371	DRS	Zhejiang	1	1	1	CRS
2020	Anhui	1	1	1	CRS	Anhui	0.988706	1	0.988706	IRS
2020	Fujian	0.838172	0.840037	0.99778	DRS	Fujian	0.805673	0.971083	0.829664	IRS
2020	Jiangxi	1	1	1	CRS	Jiangxi	1	1	1	CRS
2020	Shandong	0.971741	1	0.971741	DRS	Shandong	1	1	1	CRS
2020	Henan	0.673776	0.740988	0.909295	DRS	Henan	0.759768	0.803612	0.945441	IRS
2020	Hubei	1	1	1	CRS	Hubei	1	1	1	CRS
2020	Hunan	1	1	1	CRS	Hunan	0.898543	1	0.898543	IRS
2020	Guangdong	0.996066	1	0.996066	DRS	Guangdong	1	1	1	CRS
2020	Guangxi	1	1	1	CRS	Guangxi	0.584466	1	0.584466	IRS
2020	Hainan	1	1	1	CRS	Hainan	0.912671	1	0.912671	IRS
2020	Chongqing	0.984039	1	0.984039	DRS	Chongqing	0.899511	1	0.899511	IRS
2020	Sichuan	0.975532	1	0.975532	DRS	Sichuan	1	1	1	CRS
2020	Guizhou	1	1	1	CRS	Guizhou	0.704713	1	0.704713	IRS
2020	Yunnan	0.864671	0.921021	0.938818	DRS	Yunnan	0.786444	0.969518	0.81117	IRS
2020	Shaanxi	1	1	1	CRS	Shaanxi	0.945144	1	0.945144	IRS
2020	Gansu	0.516222	0.57131	0.903577	IRS	Gansu	0.303558	0.903198	0.336093	IRS
2020	Qinghai	1	1	1	CRS	Qinghai	0.163867	1	0.163867	IRS
2020	Ningxia	0.57907	1	0.57907	IRS	Ningxia	0.232137	0.980451	0.236766	IRS
2020	Xinjiang	0.921037	1	0.921037	IRS	Xinjiang	0.297029	1	0.297029	IRS
